# Supplementary material for: Another Brick in the Wall of Tear Film Insights Added Through the Total Synthesis and Biophysical Profiling of anteiso-Branched Wax and Cholesteryl Esters
Source: J Nat Prod. 2024 Mar 28;87(4):954–65. doi: 10.1021/acs.jnatprod.3c01247 (PMC11389978; doi:10.1021/acs.jnatprod.3c01247)
Supplement: Supplementary file 2 — np3c01247_si_002.zip [file np3c01247_si_002.zip]

Archive with 680 entries (608 files):
- 01/1/
- 01/1/acqu
- 01/1/acqus
- 01/1/adcInfo_TRX1.xml
- 01/1/audita.txt
- 01/1/fid
- 01/1/format.temp
- 01/1/pdata/
- 01/1/pdata/1/
- 01/1/pdata/1/1i
- 01/1/pdata/1/1r
- 01/1/pdata/1/auditp.txt
- 01/1/pdata/1/outd
- 01/1/pdata/1/proc
- 01/1/pdata/1/procs
- 01/1/pdata/1/thumb.png
- 01/1/pdata/1/title
- 01/1/pulseprogram
- 01/1/scon2
- 01/1/shimvalues
- 01/1/specpar
- 01/1/stanprogram11853
- 01/1/stanprogram12065
- 01/1/structure.mol
- 01/1/uxnmr.info
- 01/1/uxnmr.par
- 01/1/vtc_pid_settings
- 01/2/
- 01/2/acqu
- 01/2/acqus
- 01/2/adcInfo_TRX3.xml
- 01/2/audita.txt
- 01/2/cpdprg2
- 01/2/fid
- 01/2/format.temp
- 01/2/pdata/
- 01/2/pdata/1/
- 01/2/pdata/1/1i
- 01/2/pdata/1/1r
- 01/2/pdata/1/auditp.txt
- 01/2/pdata/1/outd
- 01/2/pdata/1/proc
- 01/2/pdata/1/procs
- 01/2/pdata/1/thumb.png
- 01/2/pdata/1/title
- 01/2/pulseprogram
- 01/2/scon2
- 01/2/shimvalues
- 01/2/specpar
- 01/2/stanprogram11853
- 01/2/structure.mol
- 01/2/uxnmr.info
- 01/2/uxnmr.par
- 01/2/vtc_pid_settings
- 03/1/
- 03/1/acqu
- 03/1/acqus
- 03/1/adcInfo_TRX1.xml
- 03/1/audita.txt
- 03/1/fid
- 03/1/format.temp
- 03/1/pdata/
- 03/1/pdata/1/
- 03/1/pdata/1/1i
- 03/1/pdata/1/1r
- 03/1/pdata/1/assocs
- 03/1/pdata/1/auditp.txt
- 03/1/pdata/1/integrals.txt
- 03/1/pdata/1/intrng
- 03/1/pdata/1/outd
- 03/1/pdata/1/proc
- 03/1/pdata/1/procs
- 03/1/pdata/1/thumb.png
- 03/1/pdata/1/title
- 03/1/pulseprogram
- 03/1/scon2
- 03/1/shimvalues
- 03/1/specpar
- 03/1/stanprogram858
- 03/1/structure.mol
- 03/1/uxnmr.info
- 03/1/uxnmr.par
- 03/1/vtc_pid_settings
- 03/2/
- 03/2/acqu
- 03/2/acqus
- 03/2/adcInfo_TRX3.xml
- 03/2/audita.txt
- 03/2/cpdprg2
- 03/2/fid
- 03/2/format.temp
- 03/2/pdata/
- 03/2/pdata/1/
- 03/2/pdata/1/1i
- 03/2/pdata/1/1r
- 03/2/pdata/1/auditp.txt
- 03/2/pdata/1/outd
- 03/2/pdata/1/proc
- 03/2/pdata/1/procs
- 03/2/pdata/1/thumb.png
- 03/2/pdata/1/title
- 03/2/pulseprogram
- 03/2/scon2
- 03/2/shimvalues
- 03/2/specpar
- 03/2/stanprogram1066
- 03/2/stanprogram858
- 03/2/structure.mol
- 03/2/uxnmr.info
- 03/2/uxnmr.par
- 03/2/vtc_pid_settings
- 04/1/
- 04/1/acqu
- 04/1/acqus
- 04/1/adcInfo_TRX1.xml
- 04/1/audita.txt
- 04/1/fid
- 04/1/format.temp
- 04/1/pdata/
- 04/1/pdata/1/
- 04/1/pdata/1/1i
- 04/1/pdata/1/1r
- 04/1/pdata/1/assocs
- 04/1/pdata/1/auditp.txt
- 04/1/pdata/1/integrals.txt
- 04/1/pdata/1/intrng
- 04/1/pdata/1/outd
- 04/1/pdata/1/proc
- 04/1/pdata/1/procs
- 04/1/pdata/1/thumb.png
- 04/1/pdata/1/title
- 04/1/pulseprogram
- 04/1/scon2
- 04/1/shimvalues
- 04/1/specpar
- 04/1/stanprogram3668
- 04/1/stanprogram3822
- 04/1/structure.mol
- 04/1/uxnmr.info
- 04/1/uxnmr.par
- 04/1/vtc_pid_settings
- 04/2/
- 04/2/acqu
- 04/2/acqus
- 04/2/adcInfo_TRX3.xml
- 04/2/audita.txt
- 04/2/cpdprg2
- 04/2/fid
- 04/2/format.temp
- 04/2/pdata/
- 04/2/pdata/1/
- 04/2/pdata/1/1i
- 04/2/pdata/1/1r
- 04/2/pdata/1/auditp.txt
- 04/2/pdata/1/outd
- 04/2/pdata/1/proc
- 04/2/pdata/1/procs
- 04/2/pdata/1/thumb.png
- 04/2/pdata/1/title
- 04/2/pulseprogram
- 04/2/scon2
- 04/2/shimvalues
- 04/2/specpar
- 04/2/stanprogram3668
- 04/2/structure.mol
- 04/2/uxnmr.info
- 04/2/uxnmr.par
- 04/2/vtc_pid_settings
- 05/1/
- 05/1/acqu
- 05/1/acqus
- 05/1/adcInfo_TRX1.xml
- 05/1/audita.txt
- 05/1/fid
- 05/1/format.temp
- 05/1/pdata/
- 05/1/pdata/1/
- 05/1/pdata/1/1i
- 05/1/pdata/1/1r
- 05/1/pdata/1/auditp.txt
- 05/1/pdata/1/integrals.txt
- 05/1/pdata/1/intrng
- 05/1/pdata/1/outd
- 05/1/pdata/1/proc
- 05/1/pdata/1/procs
- 05/1/pdata/1/thumb.png
- 05/1/pdata/1/title
- 05/1/pulseprogram
- 05/1/scon2
- 05/1/shimvalues
- 05/1/specpar
- 05/1/stanprogram11853
- 05/1/stanprogram12065
- 05/1/structure.mol
- 05/1/uxnmr.info
- 05/1/uxnmr.par
- 05/1/vtc_pid_settings
- 05/2/
- 05/2/acqu
- 05/2/acqus
- 05/2/adcInfo_TRX3.xml
- 05/2/audita.txt
- 05/2/cpdprg2
- 05/2/fid
- 05/2/format.temp
- 05/2/pdata/
- 05/2/pdata/1/
- 05/2/pdata/1/1i
- 05/2/pdata/1/1r
- 05/2/pdata/1/auditp.txt
- 05/2/pdata/1/outd
- 05/2/pdata/1/proc
- 05/2/pdata/1/procs
- 05/2/pdata/1/thumb.png
- 05/2/pdata/1/title
- 05/2/pulseprogram
- 05/2/scon2
- 05/2/shimvalues
- 05/2/specpar
- 05/2/stanprogram11853
- 05/2/structure.mol
- 05/2/uxnmr.info
- 05/2/uxnmr.par
- 05/2/vtc_pid_settings
- 06/1/
- 06/1/acqu
- 06/1/acqus
- 06/1/adcInfo_TRX1.xml
- 06/1/audita.txt
- 06/1/fid
- 06/1/format.temp
- 06/1/pdata/
- 06/1/pdata/1/
- 06/1/pdata/1/1i
- 06/1/pdata/1/1r
- 06/1/pdata/1/assocs
- 06/1/pdata/1/auditp.txt
- 06/1/pdata/1/integrals.txt
- 06/1/pdata/1/intrng
- 06/1/pdata/1/outd
- 06/1/pdata/1/proc
- 06/1/pdata/1/procs
- 06/1/pdata/1/thumb.png
- 06/1/pdata/1/title
- 06/1/pulseprogram
- 06/1/scon2
- 06/1/shimvalues
- 06/1/specpar
- 06/1/stanprogram14919
- 06/1/stanprogram15127
- 06/1/structure.mol
- 06/1/uxnmr.info
- 06/1/uxnmr.par
- 06/1/vtc_pid_settings
- 06/2/
- 06/2/acqu
- 06/2/acqus
- 06/2/adcInfo_TRX3.xml
- 06/2/audita.txt
- 06/2/cpdprg2
- 06/2/fid
- 06/2/format.temp
- 06/2/pdata/
- 06/2/pdata/1/
- 06/2/pdata/1/1i
- 06/2/pdata/1/1r
- 06/2/pdata/1/auditp.txt
- 06/2/pdata/1/outd
- 06/2/pdata/1/proc
- 06/2/pdata/1/procs
- 06/2/pdata/1/thumb.png
- 06/2/pdata/1/title
- 06/2/pulseprogram
- 06/2/scon2
- 06/2/shimvalues
- 06/2/specpar
- 06/2/stanprogram14919
- 06/2/structure.mol
- 06/2/uxnmr.info
- 06/2/uxnmr.par
- 06/2/vtc_pid_settings
- 08/1/
- 08/1/acqu
- 08/1/acqus
- 08/1/adcInfo_TRX1.xml
- 08/1/audita.txt
- 08/1/fid
- 08/1/format.temp
- 08/1/pdata/
- 08/1/pdata/1/
- 08/1/pdata/1/1i
- 08/1/pdata/1/1r
- 08/1/pdata/1/assocs
- 08/1/pdata/1/auditp.txt
- 08/1/pdata/1/integrals.txt
- 08/1/pdata/1/intrng
- 08/1/pdata/1/outd
- 08/1/pdata/1/proc
- 08/1/pdata/1/procs
- 08/1/pdata/1/thumb.png
[truncated: 380 more entries]
