# Supplementary material for: Another Brick in the Wall of Tear Film Insights Added Through the Total Synthesis and Biophysical Profiling of anteiso-Branched Wax and Cholesteryl Esters
Source: J Nat Prod. 2024 Mar 28;87(4):954–65. doi: 10.1021/acs.jnatprod.3c01247 (PMC11389978; doi:10.1021/acs.jnatprod.3c01247)
Supplement: Supplementary file 2 — np3c01247_si_002.zip [file np3c01247_si_002.zip › 01/1/pdata/1/auditp.txt]

##TITLE= Audit trail, TopSpin 4.0.6
##JCAMPDX= 5.01
##ORIGIN= Bruker BioSpin GmbH
##OWNER= nmr
$$ /srv/data/Bruker500/EkholmGR/HS4-14/6/pdata/1/auditp.txt
##AUDIT TRAIL=  $$ (NUMBER, WHEN, WHO, WHERE, PROCESS, VERSION, WHAT)
(   1,<2022-07-28 10:12:30.901 +0000>,<root>,<BladeEpu>,<go4>,<TopSpin 4.0.6>,
      <created by zg on 'AvanceNeo' (nmr500) by user 'nmr'
       started at 2022-07-28 10:09:09.271 +0000, POWCHK enabled, PULCHK disabled,
       completed at 2022-07-28 10:12:30.900 +0000
       configuration hash MD5:
       49 B9 36 92 9A 5B 7A C1 D5 43 58 72 D5 C9 F9 D6
       double data hash MD5: 64K
       56 C4 1A 58 02 23 F7 CD 9E 6E E4 4B 58 02 80 E5>)
(   2,<2022-07-28 13:08:43.407 +0300>,<nmr>,<nmr500>,<proc1d>,<TopSpin 4.0.6>,
      <Start of raw data processing
       em LB = 0.3 SI = 64K 
       data hash MD5: 64K
       76 90 70 14 18 5E 3B E1 24 61 A4 5D D3 AA 7E 57>)
(   3,<2022-07-28 13:08:43.660 +0300>,<nmr>,<nmr500>,<proc1d>,<TopSpin 4.0.6>,
      <ft FT_mod = 6 PKNL = 1 SI = 64K 
       data hash MD5: 64K
       74 75 5E 13 91 5C 2B 50 0E F1 43 B4 90 D6 00 B5>)
(   4,<2022-07-28 13:08:44.210 +0300>,<nmr>,<nmr500>,<proc1d>,<TopSpin 4.0.6>,
      <apk 
       data hash MD5: 64K
       A0 99 34 AF 56 66 81 E4 01 C6 47 A5 3B 85 B4 46>)
(   5,<2022-07-28 13:08:44.483 +0300>,<nmr>,<nmr500>,<proc1d>,<TopSpin 4.0.6>,
      <abs n ABSG = 5 
       data hash MD5: 64K
       6D 27 C7 9F AF 35 DD 1E 0E A7 1B F4 17 13 59 2D>)
$$ E:/Work/Anteiso-25/Manuscript/HS XX022024/NMR supporting information/01/1/pdata/1/auditp.txt
(   6,<2024-02-23T10:34:42.662+0200>,<ATKK\henrikst>,<LH1-500-25271>,<audit>,<TopSpin 4.3.0>,
      <user comment:
       TITLE=1H, 25 c, CDCl3TITLE_END
       data hash MD5: 64K
       6D 27 C7 9F AF 35 DD 1E 0E A7 1B F4 17 13 59 2D>)
##END=

$$ hash MD5
$$ 14 AC FD 05 F7 BA FB 5B DF 2B E2 51 57 C7 5E 37
