# Supplementary material for: Another Brick in the Wall of Tear Film Insights Added Through the Total Synthesis and Biophysical Profiling of anteiso-Branched Wax and Cholesteryl Esters
Source: J Nat Prod. 2024 Mar 28;87(4):954–65. doi: 10.1021/acs.jnatprod.3c01247 (PMC11389978; doi:10.1021/acs.jnatprod.3c01247)
Supplement: Supplementary file 2 — np3c01247_si_002.zip [file np3c01247_si_002.zip › 01/1/shimvalues]

# Thu Jul 28 13:08:39 2022
#$$PROBEIDENTIFIER=Z113652_0270
#$$PROBENAME=PA BBO 500S2 BBF-H-D-05 Z SP
#$$SHIMID=292722
#
# Active Shim Gradients
#
Z           		-491            
Z2          		-1082           
Z3          		2429            
Z4          		5146            
Z5          		500             
Z6          		-1942           
Z7          		-8115           
Z8          		4652            
X           		-1484           
XZ          		4023            
XZ2         		-6182           
XZ3         		7083            
XZ4         		5495            
XZ5         		11202           
Y           		1304            
YZ          		-5165           
YZ2         		14708           
YZ3         		-4350           
YZ4         		-8370           
YZ5         		13894           
XY          		2113            
XYZ         		-4890           
XYZ2        		8447            
XYZ3        		12757           
XYZ4        		-33574          
XYZ5        		104             
(X2-Y2)     		3513            
(X2-Y2)Z    		4842            
(X2-Y2)Z2   		-3182           
(X2-Y2)Z3   		-3635           
(X2-Y2)Z4   		10119           
(X2-Y2)Z5   		-63             
X3          		30687           
X3Z         		34782           
Y3          		17813           
Y3Z         		-4422           
#
# Lock Parameter
#
FIELD		-670.035
LOCKPHASE		180.581 
LOCKPOWER		-30.000 
LOCKGAIN		139.946 
LOCKDC		-75.000 
LOCKSHIFT		7.240   
LOOPGAIN		-12.000 
LOOPTIME		0.400   
LOOPFILTER		100.000 
#
IEEE64_VERSION_CODE 1
#
# Shim currents 
#
SHIM_SETTING [1 ]  -1090.34662385  
SHIM_SETTING [2 ]  -2126.86065296  
SHIM_SETTING [3 ]  7571.27737088   
SHIM_SETTING [4 ]  2837.79055987   
SHIM_SETTING [5 ]  922.15825317    
SHIM_SETTING [6 ]  -2921.48092847  
SHIM_SETTING [7 ]  493.20153801    
SHIM_SETTING [8 ]  13654.50023751  
SHIM_SETTING [9 ]  202.87248147    
SHIM_SETTING [10]  2343.42372414   
SHIM_SETTING [11]  0.00000000      
SHIM_SETTING [12]  22234.38000000  
SHIM_SETTING [13]  13390.90200000  
SHIM_SETTING [14]  -1985.96200000  
SHIM_SETTING [15]  10135.53575229  
SHIM_SETTING [16]  -18495.96524771 
SHIM_SETTING [17]  -5641.11164416  
SHIM_SETTING [18]  -333.33635584   
SHIM_SETTING [19]  22327.30355466  
SHIM_SETTING [20]  -11514.05031701 
SHIM_SETTING [21]  5925.27700000   
SHIM_SETTING [22]  1649.38300000   
SHIM_SETTING [23]  1414.61100000   
SHIM_SETTING [24]  -9965.66700000  
SHIM_SETTING [25]  6871.06600000   
SHIM_SETTING [26]  12102.96200000  
SHIM_SETTING [27]  31752.42600000  
SHIM_SETTING [28]  6520.92525229   
SHIM_SETTING [29]  -13774.68500000 
SHIM_SETTING [30]  -37311.73700000 
SHIM_SETTING [31]  5155.50125836   
SHIM_SETTING [32]  15070.93225229  
SHIM_SETTING [33]  -1205.51400000  
SHIM_SETTING [34]  -10333.60200000 
SHIM_SETTING [35]  18022.19000000  
SHIM_SETTING [36]  40979.61200000  
SHIM_SETTING [37]  -20201.19793884 
SHIM_SETTING [38]  -390.93512999   
SHIM_SETTING [39]  -4803.90525836  
SHIM_SETTING [40]  0.00000000      
