# Supplementary material for: Another Brick in the Wall of Tear Film Insights Added Through the Total Synthesis and Biophysical Profiling of anteiso-Branched Wax and Cholesteryl Esters
Source: J Nat Prod. 2024 Mar 28;87(4):954–65. doi: 10.1021/acs.jnatprod.3c01247 (PMC11389978; doi:10.1021/acs.jnatprod.3c01247)
Supplement: Supplementary file 2 — np3c01247_si_002.zip [file np3c01247_si_002.zip › 01/1/structure.mol]

structure.mol
  ChemDraw02232411192D

  0  0  0     0  0              0 V3000
M  V30 BEGIN CTAB
M  V30 COUNTS 6 5 0 0 1
M  V30 BEGIN ATOM
M  V30 1 C 0.714471 -0.618750 0.000000 0
M  V30 2 C 0.000000 -0.206250 0.000000 0
M  V30 3 C -0.714471 -0.618750 0.000000 0
M  V30 4 C -1.428942 -0.206250 0.000000 0
M  V30 5 C 0.000000 0.618750 0.000000 0
M  V30 6 I 1.428942 -0.206250 0.000000 0
M  V30 END ATOM
M  V30 BEGIN BOND
M  V30 1 1 1 2
M  V30 2 1 2 3
M  V30 3 1 3 4
M  V30 4 1 2 5 CFG=3
M  V30 5 1 1 6
M  V30 END BOND
M  V30 END CTAB
M  END
