# Supplementary material for: Another Brick in the Wall of Tear Film Insights Added Through the Total Synthesis and Biophysical Profiling of anteiso-Branched Wax and Cholesteryl Esters
Source: J Nat Prod. 2024 Mar 28;87(4):954–65. doi: 10.1021/acs.jnatprod.3c01247 (PMC11389978; doi:10.1021/acs.jnatprod.3c01247)
Supplement: Supplementary file 2 — np3c01247_si_002.zip [file np3c01247_si_002.zip › 01/2/audita.txt]

##TITLE= Audit trail, TopSpin 4.0.6
##JCAMPDX= 5.01
##ORIGIN= Bruker BioSpin GmbH
##OWNER= root
$$ /root/.topspin-BladeEpu/local_acqu/HS4-14/5/audita.txt
##AUDIT TRAIL=  $$ (NUMBER, WHEN, WHO, WHERE, PROCESS, VERSION, WHAT)
(   1,<2022-07-28 10:04:00.137 +0000>,<root>,<BladeEpu>,<go4>,<TopSpin 4.0.6>,
      <created by zg on 'AvanceNeo' (nmr500) by user 'nmr'
       started at 2022-07-28 09:37:10.251 +0000, POWCHK enabled, PULCHK disabled,
       terminated by command 'halt' at 2022-07-28 10:04:00.136 +0000
       configuration hash MD5:
       49 B9 36 92 9A 5B 7A C1 D5 43 58 72 D5 C9 F9 D6
       double data hash MD5: 64K
       6A 56 A2 09 B6 DA 59 7D EC 47 E0 D2 70 09 B4 58>)
##END=

$$ hash MD5
$$ 2C 1A 55 9C 2F 69 96 BC 05 75 FD 5E 2E 37 2D 9D
