# Supplementary material for: Another Brick in the Wall of Tear Film Insights Added Through the Total Synthesis and Biophysical Profiling of anteiso-Branched Wax and Cholesteryl Esters
Source: J Nat Prod. 2024 Mar 28;87(4):954–65. doi: 10.1021/acs.jnatprod.3c01247 (PMC11389978; doi:10.1021/acs.jnatprod.3c01247)
Supplement: Supplementary file 2 — np3c01247_si_002.zip [file np3c01247_si_002.zip › 01/2/pdata/1/auditp.txt]

##TITLE= Audit trail, TopSpin 4.0.6
##JCAMPDX= 5.01
##ORIGIN= Bruker BioSpin GmbH
##OWNER= nmr
$$ /srv/data/Bruker500/EkholmGR/HS4-14/5/pdata/1/auditp.txt
##AUDIT TRAIL=  $$ (NUMBER, WHEN, WHO, WHERE, PROCESS, VERSION, WHAT)
(   1,<2022-07-28 10:04:00.137 +0000>,<root>,<BladeEpu>,<go4>,<TopSpin 4.0.6>,
      <created by zg on 'AvanceNeo' (nmr500) by user 'nmr'
       started at 2022-07-28 09:37:10.251 +0000, POWCHK enabled, PULCHK disabled,
       terminated by command 'halt' at 2022-07-28 10:04:00.136 +0000
       configuration hash MD5:
       49 B9 36 92 9A 5B 7A C1 D5 43 58 72 D5 C9 F9 D6
       double data hash MD5: 64K
       6A 56 A2 09 B6 DA 59 7D EC 47 E0 D2 70 09 B4 58>)
(   2,<2022-07-28 13:00:14.165 +0300>,<nmr>,<nmr500>,<proc1d>,<TopSpin 4.0.6>,
      <Start of raw data processing
       em LB = 1 SI = 64K 
       data hash MD5: 64K
       D0 8F 68 66 F2 59 8A 43 75 EB BC 14 5A 12 FD C8>)
(   3,<2022-07-28 13:00:14.369 +0300>,<nmr>,<nmr500>,<proc1d>,<TopSpin 4.0.6>,
      <ft FT_mod = 6 PKNL = 1 SI = 64K 
       data hash MD5: 64K
       7E 25 6E 5D 0C 38 4E 07 9D 85 8A AD 65 4A 8B 72>)
(   4,<2022-07-28 13:00:14.800 +0300>,<nmr>,<nmr500>,<proc1d>,<TopSpin 4.0.6>,
      <apk 
       data hash MD5: 64K
       0E 03 77 34 8F 1F EF F9 FF 1E D1 1B 1C 50 71 23>)
(   5,<2022-07-28 13:00:16.486 +0300>,<nmr>,<nmr500>,<proc1d>,<TopSpin 4.0.6>,
      <abs n ABSG = 5 
       data hash MD5: 64K
       93 C4 12 85 EE 29 FA E8 65 54 25 C1 4A 0D 8B 98>)
$$ E:/Work/Anteiso-25/Manuscript/HS XX022024/NMR supporting information/01/2/pdata/1/auditp.txt
(   6,<2024-02-23T10:35:07.481+0200>,<ATKK\henrikst>,<LH1-500-25271>,<audit>,<TopSpin 4.3.0>,
      <user comment:
       TITLE=CARBON, 25 c, CDCl3TITLE_END
       data hash MD5: 64K
       93 C4 12 85 EE 29 FA E8 65 54 25 C1 4A 0D 8B 98>)
##END=

$$ hash MD5
$$ BD F4 03 D2 1B 41 03 97 43 2C A0 9A 4E 9E C9 EC
