# Supplementary material for: Another Brick in the Wall of Tear Film Insights Added Through the Total Synthesis and Biophysical Profiling of anteiso-Branched Wax and Cholesteryl Esters
Source: J Nat Prod. 2024 Mar 28;87(4):954–65. doi: 10.1021/acs.jnatprod.3c01247 (PMC11389978; doi:10.1021/acs.jnatprod.3c01247)
Supplement: Supplementary file 2 — np3c01247_si_002.zip [file np3c01247_si_002.zip › 03/1/adcInfo_TRX1.xml]

 <TRX channel="1">
	<summary>Suboptimal performance achieved</summary>
	<maxAdcModulation>
		<utcDate>17-06:47:14.138</utcDate>
		<adcModulationPercent>100</adcModulationPercent>
		<numScan>1</numScan>
		<numExp>0</numExp>
	</maxAdcModulation>
	<minAdcModulation>
		<utcDate>17-06:47:14.138</utcDate>
		<adcModulationPercent>100</adcModulationPercent>
		<numScan>1</numScan>
		<numExp>0</numExp>
	</minAdcModulation>
	<adcOverflow>
		<utcDate>17-06:47:14.139</utcDate>
		<adcModulationPercent>100</adcModulationPercent>
		<numScan>1</numScan>
		<numExp>0</numExp>
		<utcDate>17-06:47:21.739</utcDate>
		<adcModulationPercent>100</adcModulationPercent>
		<numScan>2</numScan>
		<numExp>0</numExp>
		<utcDate>17-06:47:29.340</utcDate>
		<adcModulationPercent>100</adcModulationPercent>
		<numScan>3</numScan>
		<numExp>0</numExp>
		<utcDate>17-06:47:36.941</utcDate>
		<adcModulationPercent>100</adcModulationPercent>
		<numScan>4</numScan>
		<numExp>0</numExp>
		<utcDate>17-06:47:44.542</utcDate>
		<adcModulationPercent>100</adcModulationPercent>
		<numScan>5</numScan>
		<numExp>0</numExp>
		<utcDate>17-06:47:52.143</utcDate>
		<adcModulationPercent>100</adcModulationPercent>
		<numScan>6</numScan>
		<numExp>0</numExp>
		<utcDate>17-06:47:59.744</utcDate>
		<adcModulationPercent>100</adcModulationPercent>
		<numScan>7</numScan>
		<numExp>0</numExp>
		<utcDate>17-06:48:07.346</utcDate>
		<adcModulationPercent>100</adcModulationPercent>
		<numScan>8</numScan>
		<numExp>0</numExp>
		<utcDate>17-06:48:14.947</utcDate>
		<adcModulationPercent>100</adcModulationPercent>
		<numScan>9</numScan>
		<numExp>0</numExp>
		<utcDate>17-06:48:22.548</utcDate>
		<adcModulationPercent>100</adcModulationPercent>
		<numScan>10</numScan>
		<numExp>0</numExp>
		<utcDate>17-06:48:30.149</utcDate>
		<adcModulationPercent>100</adcModulationPercent>
		<numScan>11</numScan>
		<numExp>0</numExp>
		<utcDate>17-06:48:37.750</utcDate>
		<adcModulationPercent>100</adcModulationPercent>
		<numScan>12</numScan>
		<numExp>0</numExp>
		<utcDate>17-06:48:45.351</utcDate>
		<adcModulationPercent>100</adcModulationPercent>
		<numScan>13</numScan>
		<numExp>0</numExp>
		<utcDate>17-06:48:52.952</utcDate>
		<adcModulationPercent>100</adcModulationPercent>
		<numScan>14</numScan>
		<numExp>0</numExp>
		<utcDate>17-06:49:00.554</utcDate>
		<adcModulationPercent>100</adcModulationPercent>
		<numScan>15</numScan>
		<numExp>0</numExp>
		<utcDate>17-06:49:08.137</utcDate>
		<adcModulationPercent>100</adcModulationPercent>
		<numScan>16</numScan>
		<numExp>0</numExp>
	</adcOverflow>
</TRX>
