# Supplementary material for: Another Brick in the Wall of Tear Film Insights Added Through the Total Synthesis and Biophysical Profiling of anteiso-Branched Wax and Cholesteryl Esters
Source: J Nat Prod. 2024 Mar 28;87(4):954–65. doi: 10.1021/acs.jnatprod.3c01247 (PMC11389978; doi:10.1021/acs.jnatprod.3c01247)
Supplement: Supplementary file 2 — np3c01247_si_002.zip [file np3c01247_si_002.zip › 03/1/audita.txt]

##TITLE= Audit trail, TopSpin 4.0.6
##JCAMPDX= 5.01
##ORIGIN= Bruker BioSpin GmbH
##OWNER= root
$$ /root/.topspin-BladeEpu/local_acqu/HS3-1/3/audita.txt
##AUDIT TRAIL=  $$ (NUMBER, WHEN, WHO, WHERE, PROCESS, VERSION, WHAT)
(   1,<2022-01-17 06:49:11.378 +0000>,<root>,<BladeEpu>,<go4>,<TopSpin 4.0.6>,
      <created by zg on 'AvanceNeo' (nmr500) by user 'nmr'
       started at 2022-01-17 06:46:50.592 +0000, POWCHK enabled, PULCHK disabled,
       completed at 2022-01-17 06:49:11.377 +0000
       configuration hash MD5:
       49 B9 36 92 9A 5B 7A C1 D5 43 58 72 D5 C9 F9 D6
       double data hash MD5: 64K
       D1 BE 05 AA 85 6B B8 40 BF AE A1 5C 04 93 24 AA>)
##END=

$$ hash MD5
$$ 50 51 8E F7 B5 49 E8 44 59 F9 0C 21 7C 8F 21 4D
