# Supplementary material for: Another Brick in the Wall of Tear Film Insights Added Through the Total Synthesis and Biophysical Profiling of anteiso-Branched Wax and Cholesteryl Esters
Source: J Nat Prod. 2024 Mar 28;87(4):954–65. doi: 10.1021/acs.jnatprod.3c01247 (PMC11389978; doi:10.1021/acs.jnatprod.3c01247)
Supplement: Supplementary file 2 — np3c01247_si_002.zip [file np3c01247_si_002.zip › 03/1/pdata/1/assocs]

##TITLE= Parameter file, TopSpin 4.1.3
##JCAMPDX= 5.0
##DATATYPE= Parameter Values
##NPOINTS= 4	$$ modification sequence number
##ORIGIN= Bruker BioSpin GmbH
##OWNER= nmr
$$ 2022-01-20 13:46:18.460 +0200  ATKK\henrikst@LH1-500-25271
$$ E:/NMR/HS3-1/3/pdata/1/assocs
$$ process C:\HYApp\Bruker\TopSpin4.1.3\prog\mod\dataserver.exe
##$MULTDISP= <E:/NMR/HS3-1/2/pdata/1>
##END=
