# Supplementary material for: Another Brick in the Wall of Tear Film Insights Added Through the Total Synthesis and Biophysical Profiling of anteiso-Branched Wax and Cholesteryl Esters
Source: J Nat Prod. 2024 Mar 28;87(4):954–65. doi: 10.1021/acs.jnatprod.3c01247 (PMC11389978; doi:10.1021/acs.jnatprod.3c01247)
Supplement: Supplementary file 2 — np3c01247_si_002.zip [file np3c01247_si_002.zip › 03/1/pdata/1/auditp.txt]

##TITLE= Audit trail, TopSpin 4.0.6
##JCAMPDX= 5.01
##ORIGIN= Bruker BioSpin GmbH
##OWNER= nmr
$$ /srv/data/Bruker500/EkholmGR/HS3-1/3/pdata/1/auditp.txt
##AUDIT TRAIL=  $$ (NUMBER, WHEN, WHO, WHERE, PROCESS, VERSION, WHAT)
(   1,<2022-01-17 06:49:11.378 +0000>,<root>,<BladeEpu>,<go4>,<TopSpin 4.0.6>,
      <created by zg on 'AvanceNeo' (nmr500) by user 'nmr'
       started at 2022-01-17 06:46:50.592 +0000, POWCHK enabled, PULCHK disabled,
       completed at 2022-01-17 06:49:11.377 +0000
       configuration hash MD5:
       49 B9 36 92 9A 5B 7A C1 D5 43 58 72 D5 C9 F9 D6
       double data hash MD5: 64K
       D1 BE 05 AA 85 6B B8 40 BF AE A1 5C 04 93 24 AA>)
(   2,<2022-01-17 08:44:27.963 +0200>,<nmr>,<nmr500>,<proc1d>,<TopSpin 4.0.6>,
      <Start of raw data processing
       efp LB = 0.3 FT_mod = 6 PKNL = 1 PHC0 = -67.95562 PHC1 = 16.52198 SI = 64K 
       data hash MD5: 64K
       5B FD 38 61 A4 4E 25 35 26 27 31 55 7C 35 C1 17>)
(   3,<2022-01-17 08:44:32.070 +0200>,<nmr>,<nmr500>,<proc1d>,<TopSpin 4.0.6>,
      <apk 
       data hash MD5: 64K
       50 F7 01 E0 2B FE 46 28 BB B5 55 6C 70 44 AF 6C>)
(   4,<2022-01-17 13:11:40.079 +0200>,<nmr>,<nmr500>,<dataserver>,<TopSpin 4.0.6>,
      <INTEGRAL 2022-01-17 13:09:58.466 +0200
       DEFINE [4.585;4.516]
       data hash MD5: 64K
       50 F7 01 E0 2B FE 46 28 BB B5 55 6C 70 44 AF 6C>)
(   5,<2022-01-17 13:11:40.123 +0200>,<nmr>,<nmr500>,<dataserver>,<TopSpin 4.0.6>,
      <INTEGRAL 2022-01-17 13:10:05.971 +0200
       DEFINE [3.897;3.811]
       data hash MD5: 64K
       50 F7 01 E0 2B FE 46 28 BB B5 55 6C 70 44 AF 6C>)
(   6,<2022-01-17 13:11:40.156 +0200>,<nmr>,<nmr500>,<dataserver>,<TopSpin 4.0.6>,
      <INTEGRAL 2022-01-17 13:10:09.401 +0200
       DEFINE [3.756;3.659]
       data hash MD5: 64K
       50 F7 01 E0 2B FE 46 28 BB B5 55 6C 70 44 AF 6C>)
(   7,<2022-01-17 13:11:40.179 +0200>,<nmr>,<nmr500>,<dataserver>,<TopSpin 4.0.6>,
      <INTEGRAL 2022-01-17 13:10:13.602 +0200
       DEFINE [3.519;3.443]
       data hash MD5: 64K
       50 F7 01 E0 2B FE 46 28 BB B5 55 6C 70 44 AF 6C>)
(   8,<2022-01-17 13:11:40.207 +0200>,<nmr>,<nmr500>,<dataserver>,<TopSpin 4.0.6>,
      <INTEGRAL 2022-01-17 13:10:16.210 +0200
       DEFINE [3.397;3.311]
       data hash MD5: 64K
       50 F7 01 E0 2B FE 46 28 BB B5 55 6C 70 44 AF 6C>)
(   9,<2022-01-17 13:11:40.232 +0200>,<nmr>,<nmr500>,<dataserver>,<TopSpin 4.0.6>,
      <INTEGRAL 2022-01-17 13:10:29.666 +0200
       DEFINE [2.202;2.111]
       data hash MD5: 64K
       50 F7 01 E0 2B FE 46 28 BB B5 55 6C 70 44 AF 6C>)
(  10,<2022-01-17 13:11:40.254 +0200>,<nmr>,<nmr500>,<dataserver>,<TopSpin 4.0.6>,
      <INTEGRAL 2022-01-17 13:10:34.194 +0200
       DEFINE [1.941;1.889]
       data hash MD5: 64K
       50 F7 01 E0 2B FE 46 28 BB B5 55 6C 70 44 AF 6C>)
(  11,<2022-01-17 13:11:40.283 +0200>,<nmr>,<nmr500>,<dataserver>,<TopSpin 4.0.6>,
      <INTEGRAL 2022-01-17 13:10:38.130 +0200
       DELETE [1.941;1.889]
       data hash MD5: 64K
       50 F7 01 E0 2B FE 46 28 BB B5 55 6C 70 44 AF 6C>)
(  12,<2022-01-17 13:11:40.309 +0200>,<nmr>,<nmr500>,<dataserver>,<TopSpin 4.0.6>,
      <INTEGRAL 2022-01-17 13:10:40.322 +0200
       DEFINE [1.944;1.877]
       data hash MD5: 64K
       50 F7 01 E0 2B FE 46 28 BB B5 55 6C 70 44 AF 6C>)
(  13,<2022-01-17 13:11:40.339 +0200>,<nmr>,<nmr500>,<dataserver>,<TopSpin 4.0.6>,
      <INTEGRAL 2022-01-17 13:11:02.529 +0200
       DEFINE [1.860;1.757]
       data hash MD5: 64K
       50 F7 01 E0 2B FE 46 28 BB B5 55 6C 70 44 AF 6C>)
(  14,<2022-01-17 13:11:40.367 +0200>,<nmr>,<nmr500>,<dataserver>,<TopSpin 4.0.6>,
      <INTEGRAL 2022-01-17 13:11:17.833 +0200
       DEFINE [1.736;1.652]
       data hash MD5: 64K
       50 F7 01 E0 2B FE 46 28 BB B5 55 6C 70 44 AF 6C>)
(  15,<2022-01-17 13:11:40.393 +0200>,<nmr>,<nmr500>,<dataserver>,<TopSpin 4.0.6>,
      <INTEGRAL 2022-01-17 13:11:27.777 +0200
       DEFINE [1.620;1.455]
       data hash MD5: 64K
       50 F7 01 E0 2B FE 46 28 BB B5 55 6C 70 44 AF 6C>)
(  16,<2022-01-17 13:11:40.423 +0200>,<nmr>,<nmr500>,<dataserver>,<TopSpin 4.0.6>,
      <INTEGRAL 2022-01-17 13:11:36.394 +0200
       DEFINE [1.428;1.269]
       data hash MD5: 64K
       50 F7 01 E0 2B FE 46 28 BB B5 55 6C 70 44 AF 6C>)
$$ E:/NMR/HS3-1/3/pdata/1/auditp.txt
(  17,<2022-01-19 12:58:46.365 +0200>,<ATKK\henrikst>,<LH1-500-25271>,<dataserver>,<TopSpin 4.1.3>,
      <Spectrum calibrated, SF was set. Old value: 499.823017 New value: 499.823006. Peak list modified: Yes
       data hash MD5: 64K
       50 F7 01 E0 2B FE 46 28 BB B5 55 6C 70 44 AF 6C>)
(  18,<2022-01-19 12:58:46.375 +0200>,<ATKK\henrikst>,<LH1-500-25271>,<dataserver>,<TopSpin 4.1.3>,
      <Spectrum calibrated, OFFSET was set. Old value: 11.067820 New value: 11.088281. Peak list modified: Yes
       data hash MD5: 64K
       50 F7 01 E0 2B FE 46 28 BB B5 55 6C 70 44 AF 6C>)
(  19,<2022-01-19 13:01:43.762 +0200>,<ATKK\henrikst>,<LH1-500-25271>,<dataserver>,<TopSpin 4.1.3>,
      <INTEGRAL DEFINE [4.599;4.549]
       data hash MD5: 64K
       50 F7 01 E0 2B FE 46 28 BB B5 55 6C 70 44 AF 6C>)
(  20,<2022-01-19 13:01:43.772 +0200>,<ATKK\henrikst>,<LH1-500-25271>,<dataserver>,<TopSpin 4.1.3>,
      <INTEGRAL DELETE [4.599;4.549]
       data hash MD5: 64K
       50 F7 01 E0 2B FE 46 28 BB B5 55 6C 70 44 AF 6C>)
(  21,<2022-01-19 13:01:43.777 +0200>,<ATKK\henrikst>,<LH1-500-25271>,<dataserver>,<TopSpin 4.1.3>,
      <INTEGRAL DELETE [4.585;4.516]
       data hash MD5: 64K
       50 F7 01 E0 2B FE 46 28 BB B5 55 6C 70 44 AF 6C>)
(  22,<2022-01-19 13:01:43.787 +0200>,<ATKK\henrikst>,<LH1-500-25271>,<dataserver>,<TopSpin 4.1.3>,
      <INTEGRAL DELETE [3.897;3.811]
       data hash MD5: 64K
       50 F7 01 E0 2B FE 46 28 BB B5 55 6C 70 44 AF 6C>)
(  23,<2022-01-19 13:01:43.812 +0200>,<ATKK\henrikst>,<LH1-500-25271>,<dataserver>,<TopSpin 4.1.3>,
      <INTEGRAL DELETE [3.756;3.659]
       data hash MD5: 64K
       50 F7 01 E0 2B FE 46 28 BB B5 55 6C 70 44 AF 6C>)
(  24,<2022-01-19 13:01:43.836 +0200>,<ATKK\henrikst>,<LH1-500-25271>,<dataserver>,<TopSpin 4.1.3>,
      <INTEGRAL DELETE [3.519;3.443]
       data hash MD5: 64K
       50 F7 01 E0 2B FE 46 28 BB B5 55 6C 70 44 AF 6C>)
(  25,<2022-01-19 13:01:43.842 +0200>,<ATKK\henrikst>,<LH1-500-25271>,<dataserver>,<TopSpin 4.1.3>,
      <INTEGRAL DELETE [3.397;3.311]
       data hash MD5: 64K
       50 F7 01 E0 2B FE 46 28 BB B5 55 6C 70 44 AF 6C>)
(  26,<2022-01-19 13:01:43.847 +0200>,<ATKK\henrikst>,<LH1-500-25271>,<dataserver>,<TopSpin 4.1.3>,
      <INTEGRAL DELETE [2.202;2.111]
       data hash MD5: 64K
       50 F7 01 E0 2B FE 46 28 BB B5 55 6C 70 44 AF 6C>)
(  27,<2022-01-19 13:01:43.854 +0200>,<ATKK\henrikst>,<LH1-500-25271>,<dataserver>,<TopSpin 4.1.3>,
      <INTEGRAL DELETE [1.944;1.877]
       data hash MD5: 64K
       50 F7 01 E0 2B FE 46 28 BB B5 55 6C 70 44 AF 6C>)
(  28,<2022-01-19 13:01:43.862 +0200>,<ATKK\henrikst>,<LH1-500-25271>,<dataserver>,<TopSpin 4.1.3>,
      <INTEGRAL DELETE [1.736;1.652]
       data hash MD5: 64K
       50 F7 01 E0 2B FE 46 28 BB B5 55 6C 70 44 AF 6C>)
(  29,<2022-01-19 13:01:43.867 +0200>,<ATKK\henrikst>,<LH1-500-25271>,<dataserver>,<TopSpin 4.1.3>,
      <INTEGRAL DELETE [1.620;1.455]
       data hash MD5: 64K
       50 F7 01 E0 2B FE 46 28 BB B5 55 6C 70 44 AF 6C>)
(  30,<2022-01-19 13:01:43.872 +0200>,<ATKK\henrikst>,<LH1-500-25271>,<dataserver>,<TopSpin 4.1.3>,
      <INTEGRAL DELETE [1.428;1.269]
       data hash MD5: 64K
       50 F7 01 E0 2B FE 46 28 BB B5 55 6C 70 44 AF 6C>)
(  31,<2022-01-19 13:01:43.882 +0200>,<ATKK\henrikst>,<LH1-500-25271>,<dataserver>,<TopSpin 4.1.3>,
      <INTEGRAL DELETE [1.860;1.757]
       data hash MD5: 64K
       50 F7 01 E0 2B FE 46 28 BB B5 55 6C 70 44 AF 6C>)
(  32,<2022-01-19 13:01:43.885 +0200>,<ATKK\henrikst>,<LH1-500-25271>,<dataserver>,<TopSpin 4.1.3>,
      <INTEGRAL DEFINE [4.596;4.546]
       data hash MD5: 64K
       50 F7 01 E0 2B FE 46 28 BB B5 55 6C 70 44 AF 6C>)
(  33,<2022-01-19 13:01:43.892 +0200>,<ATKK\henrikst>,<LH1-500-25271>,<dataserver>,<TopSpin 4.1.3>,
      <INTEGRAL DEFINE [3.907;3.835]
       data hash MD5: 64K
       50 F7 01 E0 2B FE 46 28 BB B5 55 6C 70 44 AF 6C>)
(  34,<2022-01-19 13:01:43.892 +0200>,<ATKK\henrikst>,<LH1-500-25271>,<dataserver>,<TopSpin 4.1.3>,
      <INTEGRAL DEFINE [3.762;3.699]
       data hash MD5: 64K
       50 F7 01 E0 2B FE 46 28 BB B5 55 6C 70 44 AF 6C>)
(  35,<2022-01-19 13:01:43.892 +0200>,<ATKK\henrikst>,<LH1-500-25271>,<dataserver>,<TopSpin 4.1.3>,
      <INTEGRAL DEFINE [3.529;3.471]
       data hash MD5: 64K
       50 F7 01 E0 2B FE 46 28 BB B5 55 6C 70 44 AF 6C>)
(  36,<2022-01-19 13:01:43.902 +0200>,<ATKK\henrikst>,<LH1-500-25271>,<dataserver>,<TopSpin 4.1.3>,
      <INTEGRAL DEFINE [3.412;3.352]
       data hash MD5: 64K
       50 F7 01 E0 2B FE 46 28 BB B5 55 6C 70 44 AF 6C>)
(  37,<2022-01-19 13:01:43.911 +0200>,<ATKK\henrikst>,<LH1-500-25271>,<dataserver>,<TopSpin 4.1.3>,
      <INTEGRAL DEFINE [2.212;2.150]
       data hash MD5: 64K
       50 F7 01 E0 2B FE 46 28 BB B5 55 6C 70 44 AF 6C>)
(  38,<2022-01-19 13:01:43.911 +0200>,<ATKK\henrikst>,<LH1-500-25271>,<dataserver>,<TopSpin 4.1.3>,
      <INTEGRAL DEFINE [1.953;1.916]
       data hash MD5: 64K
       50 F7 01 E0 2B FE 46 28 BB B5 55 6C 70 44 AF 6C>)
(  39,<2022-01-19 13:01:43.911 +0200>,<ATKK\henrikst>,<LH1-500-25271>,<dataserver>,<TopSpin 4.1.3>,
      <INTEGRAL DEFINE [1.874;1.789]
       data hash MD5: 64K
       50 F7 01 E0 2B FE 46 28 BB B5 55 6C 70 44 AF 6C>)
(  40,<2022-01-19 13:01:43.922 +0200>,<ATKK\henrikst>,<LH1-500-25271>,<dataserver>,<TopSpin 4.1.3>,
      <INTEGRAL DEFINE [1.750;1.679]
       data hash MD5: 64K
       50 F7 01 E0 2B FE 46 28 BB B5 55 6C 70 44 AF 6C>)
(  41,<2022-01-19 13:01:43.922 +0200>,<ATKK\henrikst>,<LH1-500-25271>,<dataserver>,<TopSpin 4.1.3>,
      <INTEGRAL DEFINE [1.636;1.486]
       data hash MD5: 64K
       50 F7 01 E0 2B FE 46 28 BB B5 55 6C 70 44 AF 6C>)
(  42,<2022-01-19 13:01:43.932 +0200>,<ATKK\henrikst>,<LH1-500-25271>,<dataserver>,<TopSpin 4.1.3>,
      <INTEGRAL DEFINE [1.450;1.295]
       data hash MD5: 64K
       50 F7 01 E0 2B FE 46 28 BB B5 55 6C 70 44 AF 6C>)
$$ E:/Work/Anteiso-25/Manuscript/HS XX022024/NMR supporting information/03/1/pdata/1/auditp.txt
(  43,<2024-02-23T11:11:30.557+0200>,<ATKK\henrikst>,<LH1-500-25271>,<dataserver>,<TopSpin 4.3.0>,
      <INTEGRAL DEFINE [5.102;0.967]
       data hash MD5: 64K
       50 F7 01 E0 2B FE 46 28 BB B5 55 6C 70 44 AF 6C>)
(  44,<2024-02-23T11:11:30.599+0200>,<ATKK\henrikst>,<LH1-500-25271>,<dataserver>,<TopSpin 4.3.0>,
      <INTEGRAL DELETE [5.102;0.967]
       data hash MD5: 64K
       50 F7 01 E0 2B FE 46 28 BB B5 55 6C 70 44 AF 6C>)
(  45,<2024-02-23T11:11:30.635+0200>,<ATKK\henrikst>,<LH1-500-25271>,<dataserver>,<TopSpin 4.3.0>,
      <INTEGRAL DELETE [4.596;4.546]
       data hash MD5: 64K
       50 F7 01 E0 2B FE 46 28 BB B5 55 6C 70 44 AF 6C>)
(  46,<2024-02-23T11:11:30.684+0200>,<ATKK\henrikst>,<LH1-500-25271>,<dataserver>,<TopSpin 4.3.0>,
      <INTEGRAL DELETE [3.907;3.835]
       data hash MD5: 64K
       50 F7 01 E0 2B FE 46 28 BB B5 55 6C 70 44 AF 6C>)
(  47,<2024-02-23T11:11:30.750+0200>,<ATKK\henrikst>,<LH1-500-25271>,<dataserver>,<TopSpin 4.3.0>,
      <INTEGRAL DELETE [3.762;3.699]
       data hash MD5: 64K
       50 F7 01 E0 2B FE 46 28 BB B5 55 6C 70 44 AF 6C>)
(  48,<2024-02-23T11:11:30.815+0200>,<ATKK\henrikst>,<LH1-500-25271>,<dataserver>,<TopSpin 4.3.0>,
      <INTEGRAL DELETE [3.529;3.471]
       data hash MD5: 64K
       50 F7 01 E0 2B FE 46 28 BB B5 55 6C 70 44 AF 6C>)
(  49,<2024-02-23T11:11:30.866+0200>,<ATKK\henrikst>,<LH1-500-25271>,<dataserver>,<TopSpin 4.3.0>,
      <INTEGRAL DELETE [2.212;2.150]
       data hash MD5: 64K
       50 F7 01 E0 2B FE 46 28 BB B5 55 6C 70 44 AF 6C>)
(  50,<2024-02-23T11:11:30.925+0200>,<ATKK\henrikst>,<LH1-500-25271>,<dataserver>,<TopSpin 4.3.0>,
      <INTEGRAL DELETE [1.953;1.916]
       data hash MD5: 64K
       50 F7 01 E0 2B FE 46 28 BB B5 55 6C 70 44 AF 6C>)
(  51,<2024-02-23T11:11:30.995+0200>,<ATKK\henrikst>,<LH1-500-25271>,<dataserver>,<TopSpin 4.3.0>,
      <INTEGRAL DELETE [3.412;3.352]
       data hash MD5: 64K
       50 F7 01 E0 2B FE 46 28 BB B5 55 6C 70 44 AF 6C>)
(  52,<2024-02-23T11:11:31.065+0200>,<ATKK\henrikst>,<LH1-500-25271>,<dataserver>,<TopSpin 4.3.0>,
      <INTEGRAL DELETE [1.874;1.789]
       data hash MD5: 64K
       50 F7 01 E0 2B FE 46 28 BB B5 55 6C 70 44 AF 6C>)
(  53,<2024-02-23T11:11:31.136+0200>,<ATKK\henrikst>,<LH1-500-25271>,<dataserver>,<TopSpin 4.3.0>,
      <INTEGRAL DELETE [1.636;1.486]
       data hash MD5: 64K
       50 F7 01 E0 2B FE 46 28 BB B5 55 6C 70 44 AF 6C>)
(  54,<2024-02-23T11:11:31.195+0200>,<ATKK\henrikst>,<LH1-500-25271>,<dataserver>,<TopSpin 4.3.0>,
      <INTEGRAL DELETE [1.750;1.679]
       data hash MD5: 64K
       50 F7 01 E0 2B FE 46 28 BB B5 55 6C 70 44 AF 6C>)
(  55,<2024-02-23T11:11:31.265+0200>,<ATKK\henrikst>,<LH1-500-25271>,<dataserver>,<TopSpin 4.3.0>,
      <INTEGRAL DELETE [1.450;1.295]
       data hash MD5: 64K
       50 F7 01 E0 2B FE 46 28 BB B5 55 6C 70 44 AF 6C>)
(  56,<2024-02-23T11:11:50.284+0200>,<ATKK\henrikst>,<LH1-500-25271>,<audit>,<TopSpin 4.3.0>,
      <user comment:
       TITLE=1H, 25 c, CDCl3TITLE_END
       data hash MD5: 64K
       50 F7 01 E0 2B FE 46 28 BB B5 55 6C 70 44 AF 6C>)
##END=

$$ hash MD5
$$ D4 B7 6F B2 58 95 66 EB AB CC BA 92 7F CA 14 D1
