# Supplementary material for: Another Brick in the Wall of Tear Film Insights Added Through the Total Synthesis and Biophysical Profiling of anteiso-Branched Wax and Cholesteryl Esters
Source: J Nat Prod. 2024 Mar 28;87(4):954–65. doi: 10.1021/acs.jnatprod.3c01247 (PMC11389978; doi:10.1021/acs.jnatprod.3c01247)
Supplement: Supplementary file 2 — np3c01247_si_002.zip [file np3c01247_si_002.zip › 03/1/shimvalues]

# Mon Jan 17 08:44:20 2022
#$$PROBEIDENTIFIER=Z113652_0270
#$$PROBENAME=PA BBO 500S2 BBF-H-D-05 Z SP
#$$SHIMID=292722
#
# Active Shim Gradients
#
Z           		-1135           
Z2          		-1348           
Z3          		1610            
Z4          		1848            
Z5          		-633            
Z6          		-2611           
Z7          		-8115           
Z8          		4652            
X           		-1504           
XZ          		4006            
XZ2         		-6182           
XZ3         		7083            
XZ4         		5495            
XZ5         		11202           
Y           		1329            
YZ          		-5217           
YZ2         		14708           
YZ3         		-4350           
YZ4         		-8370           
YZ5         		13894           
XY          		2113            
XYZ         		-4890           
XYZ2        		8447            
XYZ3        		12757           
XYZ4        		-33574          
XYZ5        		104             
(X2-Y2)     		3513            
(X2-Y2)Z    		4842            
(X2-Y2)Z2   		-3182           
(X2-Y2)Z3   		-3635           
(X2-Y2)Z4   		10119           
(X2-Y2)Z5   		-63             
X3          		30687           
X3Z         		34782           
Y3          		17813           
Y3Z         		-4422           
#
# Lock Parameter
#
FIELD		-678.563
LOCKPHASE		147.653 
LOCKPOWER		-30.000 
LOCKGAIN		128.888 
LOCKDC		-75.000 
LOCKSHIFT		7.240   
LOOPGAIN		-12.000 
LOOPTIME		0.400   
LOOPFILTER		100.000 
#
IEEE64_VERSION_CODE 1
#
# Shim currents 
#
SHIM_SETTING [1 ]  -1560.47630672  
SHIM_SETTING [2 ]  -2736.67332024  
SHIM_SETTING [3 ]  5732.76685479   
SHIM_SETTING [4 ]  5883.42718734   
SHIM_SETTING [5 ]  -1477.23764122  
SHIM_SETTING [6 ]  -2796.22781562  
SHIM_SETTING [7 ]  -4790.13972679  
SHIM_SETTING [8 ]  10775.27062676  
SHIM_SETTING [9 ]  -1846.00643655  
SHIM_SETTING [10]  1440.59015681   
SHIM_SETTING [11]  0.00000000      
SHIM_SETTING [12]  22234.38000000  
SHIM_SETTING [13]  13390.90200000  
SHIM_SETTING [14]  -1985.96200000  
SHIM_SETTING [15]  10100.47327587  
SHIM_SETTING [16]  -18497.02709673 
SHIM_SETTING [17]  -5669.25352238  
SHIM_SETTING [18]  -345.19380752   
SHIM_SETTING [19]  22314.82603887  
SHIM_SETTING [20]  -11520.50407677 
SHIM_SETTING [21]  5925.27700000   
SHIM_SETTING [22]  1649.38300000   
SHIM_SETTING [23]  1414.61100000   
SHIM_SETTING [24]  -9965.66700000  
SHIM_SETTING [25]  6871.06600000   
SHIM_SETTING [26]  12102.96200000  
SHIM_SETTING [27]  31752.42600000  
SHIM_SETTING [28]  6491.50230275   
SHIM_SETTING [29]  -13774.68500000 
SHIM_SETTING [30]  -37311.73700000 
SHIM_SETTING [31]  5155.59456167   
SHIM_SETTING [32]  15145.50930275  
SHIM_SETTING [33]  -1205.51400000  
SHIM_SETTING [34]  -10333.60200000 
SHIM_SETTING [35]  18022.19000000  
SHIM_SETTING [36]  40979.61200000  
SHIM_SETTING [37]  -20180.15477472 
SHIM_SETTING [38]  -388.31398529   
SHIM_SETTING [39]  -4753.99856167  
SHIM_SETTING [40]  0.00000000      
