# Supplementary material for: Another Brick in the Wall of Tear Film Insights Added Through the Total Synthesis and Biophysical Profiling of anteiso-Branched Wax and Cholesteryl Esters
Source: J Nat Prod. 2024 Mar 28;87(4):954–65. doi: 10.1021/acs.jnatprod.3c01247 (PMC11389978; doi:10.1021/acs.jnatprod.3c01247)
Supplement: Supplementary file 2 — np3c01247_si_002.zip [file np3c01247_si_002.zip › 03/1/structure.mol]

structure.mol
  ChemDraw02232411222D

  0  0  0     0  0              0 V3000
M  V30 BEGIN CTAB
M  V30 COUNTS 16 16 0 0 0
M  V30 BEGIN ATOM
M  V30 1 C -1.428942 -0.206250 0.000000 0
M  V30 2 C -0.714471 -0.618750 0.000000 0
M  V30 3 C 0.000000 -0.206250 0.000000 0
M  V30 4 C 0.714471 -0.618750 0.000000 0
M  V30 5 C 1.428942 -0.206250 0.000000 0
M  V30 6 C 2.143413 -0.618750 0.000000 0
M  V30 7 C 2.857884 -0.206250 0.000000 0
M  V30 8 C 3.572355 -0.618750 0.000000 0
M  V30 9 C 4.286826 -1.031250 0.000000 0
M  V30 10 O -2.143413 -0.618750 0.000000 0
M  V30 11 C -2.857883 -0.206250 0.000000 0
M  V30 12 C -3.572355 -0.618750 0.000000 0
M  V30 13 C -4.286826 -0.206250 0.000000 0
M  V30 14 C -4.286826 0.618750 0.000000 0
M  V30 15 C -3.572355 1.031250 0.000000 0
M  V30 16 O -2.857883 0.618750 0.000000 0
M  V30 END ATOM
M  V30 BEGIN BOND
M  V30 1 1 1 2
M  V30 2 1 2 3
M  V30 3 1 3 4
M  V30 4 1 4 5
M  V30 5 1 5 6
M  V30 6 1 6 7
M  V30 7 1 7 8
M  V30 8 3 8 9
M  V30 9 1 11 12
M  V30 10 1 12 13
M  V30 11 1 13 14
M  V30 12 1 14 15
M  V30 13 1 15 16
M  V30 14 1 11 16
M  V30 15 1 10 11
M  V30 16 1 1 10
M  V30 END BOND
M  V30 END CTAB
M  END
