# Supplementary material for: Another Brick in the Wall of Tear Film Insights Added Through the Total Synthesis and Biophysical Profiling of anteiso-Branched Wax and Cholesteryl Esters
Source: J Nat Prod. 2024 Mar 28;87(4):954–65. doi: 10.1021/acs.jnatprod.3c01247 (PMC11389978; doi:10.1021/acs.jnatprod.3c01247)
Supplement: Supplementary file 2 — np3c01247_si_002.zip [file np3c01247_si_002.zip › 03/2/pdata/1/auditp.txt]

##TITLE= Audit trail, TopSpin 4.0.6
##JCAMPDX= 5.01
##ORIGIN= Bruker BioSpin GmbH
##OWNER= nmr
$$ /srv/data/Bruker500/EkholmGR/HS3-1/7/pdata/1/auditp.txt
##AUDIT TRAIL=  $$ (NUMBER, WHEN, WHO, WHERE, PROCESS, VERSION, WHAT)
(   1,<2022-01-17 09:08:48.789 +0000>,<root>,<BladeEpu>,<go4>,<TopSpin 4.0.6>,
      <created by zg on 'AvanceNeo' (nmr500) by user 'nmr'
       started at 2022-01-17 08:16:24.677 +0000, POWCHK enabled, PULCHK disabled,
       terminated by command 'halt' at 2022-01-17 09:08:48.788 +0000
       configuration hash MD5:
       49 B9 36 92 9A 5B 7A C1 D5 43 58 72 D5 C9 F9 D6
       double data hash MD5: 64K
       1B C7 68 32 7B 08 96 1F 7C BC AC AF 31 75 53 22>)
(   2,<2022-01-17 11:06:02.327 +0200>,<nmr>,<nmr500>,<proc1d>,<TopSpin 4.0.6>,
      <Start of raw data processing
       efp LB = 1 FT_mod = 6 PKNL = 1 PHC0 = 176.2405 PHC1 = -233.3366 SI = 64K 
       data hash MD5: 64K
       6F 2C EF 7B C5 FA 4D 80 07 9D 9B 0C A2 2A 6C 61>)
(   3,<2022-01-17 11:06:05.074 +0200>,<nmr>,<nmr500>,<proc1d>,<TopSpin 4.0.6>,
      <apk 
       data hash MD5: 64K
       A8 DA 26 DD 14 C7 CC 86 0D 51 CC E9 08 3C 95 38>)
$$ E:/Work/Anteiso-25/Manuscript/HS 04032024/NMR supporting information/03/2/pdata/1/auditp.txt
(   4,<2024-03-06T10:33:58.578+0200>,<ATKK\henrikst>,<LH1-500-25271>,<cprserver>,<TopSpin 4.3.0>,
      <changed parameter F1 LB to 1.50>)
(   5,<2024-03-06T10:34:02.825+0200>,<ATKK\henrikst>,<LH1-500-25271>,<proc1d>,<TopSpin 4.3.0>,
      <Start of raw data processing
       efp LB = 1.5 FT_mod = 6 PKNL = 1 PHC0 = 177.3904 PHC1 = -219.7605 SI = 64K 
       data hash MD5: 64K
       7D 38 40 39 4B 51 65 74 D0 DC 8F 1A DB 1A A5 F4>)
(   6,<2024-03-06T10:34:07.723+0200>,<ATKK\henrikst>,<LH1-500-25271>,<cprserver>,<TopSpin 4.3.0>,
      <changed parameter F1 LB to 3.00>)
(   7,<2024-03-06T10:34:10.146+0200>,<ATKK\henrikst>,<LH1-500-25271>,<proc1d>,<TopSpin 4.3.0>,
      <Start of raw data processing
       efp LB = 3 FT_mod = 6 PKNL = 1 PHC0 = 177.3904 PHC1 = -219.7605 SI = 64K 
       data hash MD5: 64K
       F8 CE BE AA 1B 7D C6 D7 E1 DD B2 91 98 A7 C0 96>)
(   8,<2024-03-06T10:34:15.455+0200>,<ATKK\henrikst>,<LH1-500-25271>,<cprserver>,<TopSpin 4.3.0>,
      <changed parameter F1 LB to 6.00>)
(   9,<2024-03-06T10:34:17.558+0200>,<ATKK\henrikst>,<LH1-500-25271>,<proc1d>,<TopSpin 4.3.0>,
      <Start of raw data processing
       efp LB = 6 FT_mod = 6 PKNL = 1 PHC0 = 177.3904 PHC1 = -219.7605 SI = 64K 
       data hash MD5: 64K
       B5 42 AB 26 7A D4 68 26 95 A9 3D 1B 6C 76 52 7A>)
(  10,<2024-03-06T10:34:23.861+0200>,<ATKK\henrikst>,<LH1-500-25271>,<cprserver>,<TopSpin 4.3.0>,
      <changed parameter F1 LB to 1.00>)
(  11,<2024-03-06T10:34:26.071+0200>,<ATKK\henrikst>,<LH1-500-25271>,<proc1d>,<TopSpin 4.3.0>,
      <Start of raw data processing
       efp LB = 1 FT_mod = 6 PKNL = 1 PHC0 = 177.3904 PHC1 = -219.7605 SI = 64K 
       data hash MD5: 64K
       AA F2 A2 3E EB 6E 9E 54 1C 06 4A F5 EB CC 6E 3C>)
##END=

$$ hash MD5
$$ 42 E9 30 87 19 43 44 66 2A F4 FD 12 1E A7 23 5A
