# Supplementary material for: Another Brick in the Wall of Tear Film Insights Added Through the Total Synthesis and Biophysical Profiling of anteiso-Branched Wax and Cholesteryl Esters
Source: J Nat Prod. 2024 Mar 28;87(4):954–65. doi: 10.1021/acs.jnatprod.3c01247 (PMC11389978; doi:10.1021/acs.jnatprod.3c01247)
Supplement: Supplementary file 2 — np3c01247_si_002.zip [file np3c01247_si_002.zip › 04/1/pdata/1/auditp.txt]

##TITLE= Audit trail, TopSpin 4.0.6
##JCAMPDX= 5.01
##ORIGIN= Bruker BioSpin GmbH
##OWNER= nmr
$$ /srv/data/Bruker500/EkholmGR/HS4-4/1/pdata/1/auditp.txt
##AUDIT TRAIL=  $$ (NUMBER, WHEN, WHO, WHERE, PROCESS, VERSION, WHAT)
(   1,<2022-05-20 06:01:10.772 +0000>,<root>,<BladeEpu>,<go4>,<TopSpin 4.0.6>,
      <created by zg on 'AvanceNeo' (nmr500) by user 'nmr'
       started at 2022-05-20 05:58:49.014 +0000, POWCHK enabled, PULCHK disabled,
       completed at 2022-05-20 06:01:10.771 +0000
       configuration hash MD5:
       49 B9 36 92 9A 5B 7A C1 D5 43 58 72 D5 C9 F9 D6
       double data hash MD5: 64K
       2C 81 8C D6 ED 05 E8 1B 5D 30 45 4F 13 40 58 82>)
(   2,<2022-05-20 09:00:51.603 +0300>,<nmr>,<nmr500>,<proc1d>,<TopSpin 4.0.6>,
      <Start of raw data processing
       em LB = 0.3 SI = 64K 
       data hash MD5: 64K
       C2 BA D7 4C 1A 10 22 8E A7 4B F0 73 E8 81 07 F9>)
(   3,<2022-05-20 09:00:51.931 +0300>,<nmr>,<nmr500>,<proc1d>,<TopSpin 4.0.6>,
      <ft FT_mod = 6 PKNL = 1 SI = 64K 
       data hash MD5: 64K
       8B 6B 26 41 8F 82 C1 1C D2 E8 26 2C 62 84 6D 57>)
(   4,<2022-05-20 09:00:52.477 +0300>,<nmr>,<nmr500>,<proc1d>,<TopSpin 4.0.6>,
      <apk 
       data hash MD5: 64K
       7E 82 63 FC 15 EC 5F C7 B9 A6 32 BC 9A 49 1D 45>)
(   5,<2022-05-20 09:00:52.871 +0300>,<nmr>,<nmr500>,<proc1d>,<TopSpin 4.0.6>,
      <abs n ABSG = 5 
       data hash MD5: 64K
       4E DF F9 24 96 80 52 DB 39 80 49 7D E8 2E D7 9C>)
$$ E:/NMR/HS4-4/1/pdata/1/auditp.txt
(   6,<2022-05-20 13:39:08.552 +0300>,<ATKK\henrikst>,<LH1-500-25271>,<dataserver>,<TopSpin 4.1.3>,
      <INTEGRAL DEFINE [4.601;4.546]
       data hash MD5: 64K
       4E DF F9 24 96 80 52 DB 39 80 49 7D E8 2E D7 9C>)
(   7,<2022-05-20 13:39:08.598 +0300>,<ATKK\henrikst>,<LH1-500-25271>,<dataserver>,<TopSpin 4.1.3>,
      <INTEGRAL DEFINE [3.908;3.835]
       data hash MD5: 64K
       4E DF F9 24 96 80 52 DB 39 80 49 7D E8 2E D7 9C>)
(   8,<2022-05-20 13:39:08.671 +0300>,<ATKK\henrikst>,<LH1-500-25271>,<dataserver>,<TopSpin 4.1.3>,
      <INTEGRAL DEFINE [3.421;3.344]
       data hash MD5: 64K
       4E DF F9 24 96 80 52 DB 39 80 49 7D E8 2E D7 9C>)
(   9,<2022-05-20 13:39:08.733 +0300>,<ATKK\henrikst>,<LH1-500-25271>,<dataserver>,<TopSpin 4.1.3>,
      <INTEGRAL DEFINE [3.764;3.695]
       data hash MD5: 64K
       4E DF F9 24 96 80 52 DB 39 80 49 7D E8 2E D7 9C>)
(  10,<2022-05-20 13:39:08.818 +0300>,<ATKK\henrikst>,<LH1-500-25271>,<dataserver>,<TopSpin 4.1.3>,
      <INTEGRAL DEFINE [3.535;3.464]
       data hash MD5: 64K
       4E DF F9 24 96 80 52 DB 39 80 49 7D E8 2E D7 9C>)
(  11,<2022-05-20 13:39:08.916 +0300>,<ATKK\henrikst>,<LH1-500-25271>,<dataserver>,<TopSpin 4.1.3>,
      <INTEGRAL DEFINE [2.184;2.085]
       data hash MD5: 64K
       4E DF F9 24 96 80 52 DB 39 80 49 7D E8 2E D7 9C>)
(  12,<2022-05-20 13:39:08.986 +0300>,<ATKK\henrikst>,<LH1-500-25271>,<dataserver>,<TopSpin 4.1.3>,
      <INTEGRAL DEFINE [2.061;1.988]
       data hash MD5: 64K
       4E DF F9 24 96 80 52 DB 39 80 49 7D E8 2E D7 9C>)
(  13,<2022-05-20 13:39:09.059 +0300>,<ATKK\henrikst>,<LH1-500-25271>,<dataserver>,<TopSpin 4.1.3>,
      <INTEGRAL DEFINE [1.874;1.786]
       data hash MD5: 64K
       4E DF F9 24 96 80 52 DB 39 80 49 7D E8 2E D7 9C>)
(  14,<2022-05-20 13:39:09.117 +0300>,<ATKK\henrikst>,<LH1-500-25271>,<dataserver>,<TopSpin 4.1.3>,
      <INTEGRAL DEFINE [1.751;1.678]
       data hash MD5: 64K
       4E DF F9 24 96 80 52 DB 39 80 49 7D E8 2E D7 9C>)
(  15,<2022-05-20 13:39:09.194 +0300>,<ATKK\henrikst>,<LH1-500-25271>,<dataserver>,<TopSpin 4.1.3>,
      <INTEGRAL DEFINE [1.635;1.283]
       data hash MD5: 64K
       4E DF F9 24 96 80 52 DB 39 80 49 7D E8 2E D7 9C>)
(  16,<2022-05-20 13:39:09.237 +0300>,<ATKK\henrikst>,<LH1-500-25271>,<dataserver>,<TopSpin 4.1.3>,
      <INTEGRAL DEFINE [1.264;1.155]
       data hash MD5: 64K
       4E DF F9 24 96 80 52 DB 39 80 49 7D E8 2E D7 9C>)
(  17,<2022-05-20 13:39:09.290 +0300>,<ATKK\henrikst>,<LH1-500-25271>,<dataserver>,<TopSpin 4.1.3>,
      <INTEGRAL DEFINE [0.978;0.919]
       data hash MD5: 64K
       4E DF F9 24 96 80 52 DB 39 80 49 7D E8 2E D7 9C>)
(  18,<2022-05-20 13:39:09.351 +0300>,<ATKK\henrikst>,<LH1-500-25271>,<dataserver>,<TopSpin 4.1.3>,
      <INTEGRAL DEFINE [0.919;0.844]
       data hash MD5: 64K
       4E DF F9 24 96 80 52 DB 39 80 49 7D E8 2E D7 9C>)
(  19,<2022-06-02 12:15:44.399 +0300>,<ATKK\henrikst>,<LH1-500-25271>,<dataserver>,<TopSpin 4.1.3>,
      <INTEGRAL DEFINE [1.642;1.560]
       data hash MD5: 64K
       4E DF F9 24 96 80 52 DB 39 80 49 7D E8 2E D7 9C>)
(  20,<2022-06-02 12:15:44.462 +0300>,<ATKK\henrikst>,<LH1-500-25271>,<dataserver>,<TopSpin 4.1.3>,
      <INTEGRAL DELETE [1.635;1.283]
       data hash MD5: 64K
       4E DF F9 24 96 80 52 DB 39 80 49 7D E8 2E D7 9C>)
(  21,<2022-06-02 12:15:44.531 +0300>,<ATKK\henrikst>,<LH1-500-25271>,<dataserver>,<TopSpin 4.1.3>,
      <INTEGRAL DEFINE [1.560;1.282]
       data hash MD5: 64K
       4E DF F9 24 96 80 52 DB 39 80 49 7D E8 2E D7 9C>)
(  22,<2022-06-02 12:18:08.896 +0300>,<ATKK\henrikst>,<LH1-500-25271>,<dataserver>,<TopSpin 4.1.3>,
      <INTEGRAL DELETE [1.642;1.560]
       data hash MD5: 64K
       4E DF F9 24 96 80 52 DB 39 80 49 7D E8 2E D7 9C>)
(  23,<2022-06-02 12:18:08.943 +0300>,<ATKK\henrikst>,<LH1-500-25271>,<dataserver>,<TopSpin 4.1.3>,
      <INTEGRAL DELETE [1.560;1.282]
       data hash MD5: 64K
       4E DF F9 24 96 80 52 DB 39 80 49 7D E8 2E D7 9C>)
(  24,<2022-06-02 12:18:09.096 +0300>,<ATKK\henrikst>,<LH1-500-25271>,<dataserver>,<TopSpin 4.1.3>,
      <INTEGRAL DEFINE [1.617;1.561]
       data hash MD5: 64K
       4E DF F9 24 96 80 52 DB 39 80 49 7D E8 2E D7 9C>)
(  25,<2022-06-02 12:18:09.143 +0300>,<ATKK\henrikst>,<LH1-500-25271>,<dataserver>,<TopSpin 4.1.3>,
      <INTEGRAL DEFINE [1.561;1.305]
       data hash MD5: 64K
       4E DF F9 24 96 80 52 DB 39 80 49 7D E8 2E D7 9C>)
(  26,<2022-06-02 12:18:09.212 +0300>,<ATKK\henrikst>,<LH1-500-25271>,<dataserver>,<TopSpin 4.1.3>,
      <INTEGRAL DELETE [1.617;1.561]
       data hash MD5: 64K
       4E DF F9 24 96 80 52 DB 39 80 49 7D E8 2E D7 9C>)
(  27,<2022-06-02 12:18:09.275 +0300>,<ATKK\henrikst>,<LH1-500-25271>,<dataserver>,<TopSpin 4.1.3>,
      <INTEGRAL DELETE [1.561;1.305]
       data hash MD5: 64K
       4E DF F9 24 96 80 52 DB 39 80 49 7D E8 2E D7 9C>)
(  28,<2022-06-02 12:18:09.347 +0300>,<ATKK\henrikst>,<LH1-500-25271>,<dataserver>,<TopSpin 4.1.3>,
      <INTEGRAL DEFINE [1.621;1.303]
       data hash MD5: 64K
       4E DF F9 24 96 80 52 DB 39 80 49 7D E8 2E D7 9C>)
(  29,<2022-06-02 12:23:18.058 +0300>,<ATKK\henrikst>,<LH1-500-25271>,<dataserver>,<TopSpin 4.1.3>,
      <INTEGRAL DELETE [1.621;1.303]
       data hash MD5: 64K
       4E DF F9 24 96 80 52 DB 39 80 49 7D E8 2E D7 9C>)
(  30,<2022-06-02 12:23:18.206 +0300>,<ATKK\henrikst>,<LH1-500-25271>,<dataserver>,<TopSpin 4.1.3>,
      <INTEGRAL DEFINE [1.616;1.319]
       data hash MD5: 64K
       4E DF F9 24 96 80 52 DB 39 80 49 7D E8 2E D7 9C>)
(  31,<2022-06-02 12:24:47.806 +0300>,<ATKK\henrikst>,<LH1-500-25271>,<dataserver>,<TopSpin 4.1.3>,
      <INTEGRAL DELETE [1.616;1.319]
       data hash MD5: 64K
       4E DF F9 24 96 80 52 DB 39 80 49 7D E8 2E D7 9C>)
(  32,<2022-06-02 12:24:47.922 +0300>,<ATKK\henrikst>,<LH1-500-25271>,<dataserver>,<TopSpin 4.1.3>,
      <INTEGRAL DEFINE [1.620;1.566]
       data hash MD5: 64K
       4E DF F9 24 96 80 52 DB 39 80 49 7D E8 2E D7 9C>)
(  33,<2022-06-02 12:24:47.969 +0300>,<ATKK\henrikst>,<LH1-500-25271>,<dataserver>,<TopSpin 4.1.3>,
      <INTEGRAL DEFINE [1.560;1.318]
       data hash MD5: 64K
       4E DF F9 24 96 80 52 DB 39 80 49 7D E8 2E D7 9C>)
$$ E:/Work/Anteiso-25/Manuscript/HS XX022024/NMR supporting information/04/1/pdata/1/auditp.txt
(  34,<2024-02-23T11:12:13.106+0200>,<ATKK\henrikst>,<LH1-500-25271>,<dataserver>,<TopSpin 4.3.0>,
      <INTEGRAL DELETE [4.601;4.546]
       data hash MD5: 64K
       4E DF F9 24 96 80 52 DB 39 80 49 7D E8 2E D7 9C>)
(  35,<2024-02-23T11:12:13.150+0200>,<ATKK\henrikst>,<LH1-500-25271>,<dataserver>,<TopSpin 4.3.0>,
      <INTEGRAL DELETE [3.908;3.835]
       data hash MD5: 64K
       4E DF F9 24 96 80 52 DB 39 80 49 7D E8 2E D7 9C>)
(  36,<2024-02-23T11:12:13.207+0200>,<ATKK\henrikst>,<LH1-500-25271>,<dataserver>,<TopSpin 4.3.0>,
      <INTEGRAL DELETE [3.764;3.695]
       data hash MD5: 64K
       4E DF F9 24 96 80 52 DB 39 80 49 7D E8 2E D7 9C>)
(  37,<2024-02-23T11:12:13.276+0200>,<ATKK\henrikst>,<LH1-500-25271>,<dataserver>,<TopSpin 4.3.0>,
      <INTEGRAL DELETE [3.535;3.464]
       data hash MD5: 64K
       4E DF F9 24 96 80 52 DB 39 80 49 7D E8 2E D7 9C>)
(  38,<2024-02-23T11:12:13.357+0200>,<ATKK\henrikst>,<LH1-500-25271>,<dataserver>,<TopSpin 4.3.0>,
      <INTEGRAL DELETE [3.421;3.344]
       data hash MD5: 64K
       4E DF F9 24 96 80 52 DB 39 80 49 7D E8 2E D7 9C>)
(  39,<2024-02-23T11:12:13.417+0200>,<ATKK\henrikst>,<LH1-500-25271>,<dataserver>,<TopSpin 4.3.0>,
      <INTEGRAL DELETE [2.184;2.085]
       data hash MD5: 64K
       4E DF F9 24 96 80 52 DB 39 80 49 7D E8 2E D7 9C>)
(  40,<2024-02-23T11:12:13.466+0200>,<ATKK\henrikst>,<LH1-500-25271>,<dataserver>,<TopSpin 4.3.0>,
      <INTEGRAL DELETE [2.061;1.988]
       data hash MD5: 64K
       4E DF F9 24 96 80 52 DB 39 80 49 7D E8 2E D7 9C>)
(  41,<2024-02-23T11:12:13.516+0200>,<ATKK\henrikst>,<LH1-500-25271>,<dataserver>,<TopSpin 4.3.0>,
      <INTEGRAL DELETE [1.874;1.786]
       data hash MD5: 64K
       4E DF F9 24 96 80 52 DB 39 80 49 7D E8 2E D7 9C>)
(  42,<2024-02-23T11:12:13.576+0200>,<ATKK\henrikst>,<LH1-500-25271>,<dataserver>,<TopSpin 4.3.0>,
      <INTEGRAL DELETE [1.751;1.678]
       data hash MD5: 64K
       4E DF F9 24 96 80 52 DB 39 80 49 7D E8 2E D7 9C>)
(  43,<2024-02-23T11:12:13.617+0200>,<ATKK\henrikst>,<LH1-500-25271>,<dataserver>,<TopSpin 4.3.0>,
      <INTEGRAL DELETE [1.620;1.566]
       data hash MD5: 64K
       4E DF F9 24 96 80 52 DB 39 80 49 7D E8 2E D7 9C>)
(  44,<2024-02-23T11:12:13.705+0200>,<ATKK\henrikst>,<LH1-500-25271>,<dataserver>,<TopSpin 4.3.0>,
      <INTEGRAL DELETE [1.560;1.318]
       data hash MD5: 64K
       4E DF F9 24 96 80 52 DB 39 80 49 7D E8 2E D7 9C>)
(  45,<2024-02-23T11:12:13.760+0200>,<ATKK\henrikst>,<LH1-500-25271>,<dataserver>,<TopSpin 4.3.0>,
      <INTEGRAL DELETE [1.264;1.155]
       data hash MD5: 64K
       4E DF F9 24 96 80 52 DB 39 80 49 7D E8 2E D7 9C>)
(  46,<2024-02-23T11:12:13.817+0200>,<ATKK\henrikst>,<LH1-500-25271>,<dataserver>,<TopSpin 4.3.0>,
      <INTEGRAL DELETE [0.978;0.919]
       data hash MD5: 64K
       4E DF F9 24 96 80 52 DB 39 80 49 7D E8 2E D7 9C>)
(  47,<2024-02-23T11:12:13.897+0200>,<ATKK\henrikst>,<LH1-500-25271>,<dataserver>,<TopSpin 4.3.0>,
      <INTEGRAL DELETE [0.919;0.844]
       data hash MD5: 64K
       4E DF F9 24 96 80 52 DB 39 80 49 7D E8 2E D7 9C>)
##END=

$$ hash MD5
$$ 8D 3B FA D3 F6 DF B4 0D B9 95 AD 12 BA 2A 1F 51
