# Supplementary material for: Another Brick in the Wall of Tear Film Insights Added Through the Total Synthesis and Biophysical Profiling of anteiso-Branched Wax and Cholesteryl Esters
Source: J Nat Prod. 2024 Mar 28;87(4):954–65. doi: 10.1021/acs.jnatprod.3c01247 (PMC11389978; doi:10.1021/acs.jnatprod.3c01247)
Supplement: Supplementary file 2 — np3c01247_si_002.zip [file np3c01247_si_002.zip › 04/1/pdata/1/integrals.txt]

   Current data set:
   NAME =	04	EXPNO =	1	PROCNO = 1
   DU   =	E:/Work/Anteiso-25/Manuscript/HS XX022024/NMR supporting information

   Number   Integrated Region     Integral
