# Supplementary material for: Another Brick in the Wall of Tear Film Insights Added Through the Total Synthesis and Biophysical Profiling of anteiso-Branched Wax and Cholesteryl Esters
Source: J Nat Prod. 2024 Mar 28;87(4):954–65. doi: 10.1021/acs.jnatprod.3c01247 (PMC11389978; doi:10.1021/acs.jnatprod.3c01247)
Supplement: Supplementary file 2 — np3c01247_si_002.zip [file np3c01247_si_002.zip › 04/1/structure.mol]

structure.mol
  ChemDraw02232411242D

  0  0  0     0  0              0 V3000
M  V30 BEGIN CTAB
M  V30 COUNTS 21 21 0 0 1
M  V30 BEGIN ATOM
M  V30 1 C -2.857884 0.000000 0.000000 0
M  V30 2 C -2.143413 -0.412500 0.000000 0
M  V30 3 C -1.428942 0.000000 0.000000 0
M  V30 4 C -0.714471 -0.412500 0.000000 0
M  V30 5 C 0.000000 0.000000 0.000000 0
M  V30 6 C 0.714471 -0.412500 0.000000 0
M  V30 7 C 1.428941 0.000000 0.000000 0
M  V30 8 C 2.143413 -0.412500 0.000000 0
M  V30 9 C 2.857884 -0.825000 0.000000 0
M  V30 10 C 3.572355 -1.237500 0.000000 0
M  V30 11 C 4.286826 -0.825000 0.000000 0
M  V30 12 C 5.001296 -1.237500 0.000000 0
M  V30 13 C 5.715768 -0.825000 0.000000 0
M  V30 14 C 4.286826 0.000000 0.000000 0
M  V30 15 O -3.572355 -0.412500 0.000000 0
M  V30 16 C -4.286826 0.000000 0.000000 0
M  V30 17 C -5.001296 -0.412500 0.000000 0
M  V30 18 C -5.715768 0.000000 0.000000 0
M  V30 19 C -5.715768 0.825000 0.000000 0
M  V30 20 C -5.001296 1.237500 0.000000 0
M  V30 21 O -4.286826 0.825000 0.000000 0
M  V30 END ATOM
M  V30 BEGIN BOND
M  V30 1 1 1 2
M  V30 2 1 2 3
M  V30 3 1 3 4
M  V30 4 1 4 5
M  V30 5 1 5 6
M  V30 6 1 6 7
M  V30 7 1 7 8
M  V30 8 3 8 9
M  V30 9 1 9 10
M  V30 10 1 10 11
M  V30 11 1 11 12
M  V30 12 1 12 13
M  V30 13 1 11 14 CFG=1
M  V30 14 1 16 17
M  V30 15 1 17 18
M  V30 16 1 18 19
M  V30 17 1 19 20
M  V30 18 1 20 21
M  V30 19 1 16 21
M  V30 20 1 15 16
M  V30 21 1 1 15
M  V30 END BOND
M  V30 END CTAB
M  END
