# Supplementary material for: Another Brick in the Wall of Tear Film Insights Added Through the Total Synthesis and Biophysical Profiling of anteiso-Branched Wax and Cholesteryl Esters
Source: J Nat Prod. 2024 Mar 28;87(4):954–65. doi: 10.1021/acs.jnatprod.3c01247 (PMC11389978; doi:10.1021/acs.jnatprod.3c01247)
Supplement: Supplementary file 2 — np3c01247_si_002.zip [file np3c01247_si_002.zip › 04/2/pdata/1/auditp.txt]

##TITLE= Audit trail, TopSpin 4.0.6
##JCAMPDX= 5.01
##ORIGIN= Bruker BioSpin GmbH
##OWNER= nmr
$$ /srv/data/Bruker500/EkholmGR/HS4-4/5/pdata/1/auditp.txt
##AUDIT TRAIL=  $$ (NUMBER, WHEN, WHO, WHERE, PROCESS, VERSION, WHAT)
(   1,<2022-05-20 08:01:20.379 +0000>,<root>,<BladeEpu>,<go4>,<TopSpin 4.0.6>,
      <created by zg on 'AvanceNeo' (nmr500) by user 'nmr'
       started at 2022-05-20 07:28:28.241 +0000, POWCHK enabled, PULCHK disabled,
       terminated by command 'halt' at 2022-05-20 08:01:20.378 +0000
       configuration hash MD5:
       49 B9 36 92 9A 5B 7A C1 D5 43 58 72 D5 C9 F9 D6
       double data hash MD5: 64K
       5A 91 04 1E 99 44 A6 5B A6 8D BE 2E EA 2A E0 56>)
(   2,<2022-05-20 11:01:03.417 +0300>,<nmr>,<nmr500>,<proc1d>,<TopSpin 4.0.6>,
      <Start of raw data processing
       em LB = 1 SI = 64K 
       data hash MD5: 64K
       DB C4 DB 32 5D 9C FA CF 4D D6 C6 3A 08 FE 98 D1>)
(   3,<2022-05-20 11:01:03.821 +0300>,<nmr>,<nmr500>,<proc1d>,<TopSpin 4.0.6>,
      <ft FT_mod = 6 PKNL = 1 SI = 64K 
       data hash MD5: 64K
       BB 49 85 69 4D 89 01 E3 7C 5A 78 8D DA 3C 2B 6B>)
(   4,<2022-05-20 11:01:04.556 +0300>,<nmr>,<nmr500>,<proc1d>,<TopSpin 4.0.6>,
      <apk 
       data hash MD5: 64K
       4A 01 D6 E1 36 DA 2F 9A 3E B1 3F 2C 7C 24 98 79>)
(   5,<2022-05-20 11:01:07.986 +0300>,<nmr>,<nmr500>,<proc1d>,<TopSpin 4.0.6>,
      <abs n ABSG = 5 
       data hash MD5: 64K
       23 36 5E 98 4E 43 7F FE 23 BA EB E1 F9 4D 9C 09>)
##END=

$$ hash MD5
$$ 16 1B 1E D1 46 AA 5D 81 74 92 B5 45 C4 91 D7 F5
