# Supplementary material for: Another Brick in the Wall of Tear Film Insights Added Through the Total Synthesis and Biophysical Profiling of anteiso-Branched Wax and Cholesteryl Esters
Source: J Nat Prod. 2024 Mar 28;87(4):954–65. doi: 10.1021/acs.jnatprod.3c01247 (PMC11389978; doi:10.1021/acs.jnatprod.3c01247)
Supplement: Supplementary file 2 — np3c01247_si_002.zip [file np3c01247_si_002.zip › 04/2/pdata/1/outd]

##TITLE= Parameter file, TopSpin 4.0.6
##JCAMPDX= 5.0
##DATATYPE= Parameter Values
##NPOINTS= 1	$$ modification sequence number
##ORIGIN= Bruker BioSpin GmbH
##OWNER= nmr
$$ 2022-05-20 09:00:33.015 +0300  nmr@nmr500
$$ /srv/data/Bruker500/EkholmGR/HS4-4/5/pdata/1/outd
$$ process /opt/topspin4.0.6/prog/mod/edparproc
##$CURPLOT= <>
##$CURPRIN= <$>
##$DFORMAT= <normdp>
##$LAYOUT= <+/1D_X.xwp>
##$LFORMAT= <normlp>
##$PFORMAT= <normpl>
##END=
