# Supplementary material for: Another Brick in the Wall of Tear Film Insights Added Through the Total Synthesis and Biophysical Profiling of anteiso-Branched Wax and Cholesteryl Esters
Source: J Nat Prod. 2024 Mar 28;87(4):954–65. doi: 10.1021/acs.jnatprod.3c01247 (PMC11389978; doi:10.1021/acs.jnatprod.3c01247)
Supplement: Supplementary file 2 — np3c01247_si_002.zip [file np3c01247_si_002.zip › 05/1/audita.txt]

##TITLE= Audit trail, TopSpin 4.0.6
##JCAMPDX= 5.01
##ORIGIN= Bruker BioSpin GmbH
##OWNER= root
$$ /root/.topspin-BladeEpu/local_acqu/HS4-9/1/audita.txt
##AUDIT TRAIL=  $$ (NUMBER, WHEN, WHO, WHERE, PROCESS, VERSION, WHAT)
(   1,<2022-06-30 06:32:50.957 +0000>,<root>,<BladeEpu>,<go4>,<TopSpin 4.0.6>,
      <created by zg on 'AvanceNeo' (nmr500) by user 'nmr'
       started at 2022-06-30 06:30:29.266 +0000, POWCHK enabled, PULCHK disabled,
       completed at 2022-06-30 06:32:50.956 +0000
       configuration hash MD5:
       49 B9 36 92 9A 5B 7A C1 D5 43 58 72 D5 C9 F9 D6
       double data hash MD5: 64K
       1E FB B8 E8 CF A3 25 36 62 40 97 78 C3 CD 37 57>)
##END=

$$ hash MD5
$$ 73 AD ED 49 72 D8 77 E1 2F C9 10 76 01 C5 8C 5C
