# Supplementary material for: Another Brick in the Wall of Tear Film Insights Added Through the Total Synthesis and Biophysical Profiling of anteiso-Branched Wax and Cholesteryl Esters
Source: J Nat Prod. 2024 Mar 28;87(4):954–65. doi: 10.1021/acs.jnatprod.3c01247 (PMC11389978; doi:10.1021/acs.jnatprod.3c01247)
Supplement: Supplementary file 2 — np3c01247_si_002.zip [file np3c01247_si_002.zip › 05/1/pdata/1/auditp.txt]

##TITLE= Audit trail, TopSpin 4.0.6
##JCAMPDX= 5.01
##ORIGIN= Bruker BioSpin GmbH
##OWNER= nmr
$$ /srv/data/Bruker500/EkholmGR/HS4-9/1/pdata/1/auditp.txt
##AUDIT TRAIL=  $$ (NUMBER, WHEN, WHO, WHERE, PROCESS, VERSION, WHAT)
(   1,<2022-06-30 06:32:50.957 +0000>,<root>,<BladeEpu>,<go4>,<TopSpin 4.0.6>,
      <created by zg on 'AvanceNeo' (nmr500) by user 'nmr'
       started at 2022-06-30 06:30:29.266 +0000, POWCHK enabled, PULCHK disabled,
       completed at 2022-06-30 06:32:50.956 +0000
       configuration hash MD5:
       49 B9 36 92 9A 5B 7A C1 D5 43 58 72 D5 C9 F9 D6
       double data hash MD5: 64K
       1E FB B8 E8 CF A3 25 36 62 40 97 78 C3 CD 37 57>)
(   2,<2022-06-30 09:32:46.093 +0300>,<nmr>,<nmr500>,<proc1d>,<TopSpin 4.0.6>,
      <Start of raw data processing
       em LB = 0.3 SI = 64K 
       data hash MD5: 64K
       5B A8 A6 AB 47 E3 57 C2 24 05 69 80 35 32 1D 46>)
(   3,<2022-06-30 09:32:46.297 +0300>,<nmr>,<nmr500>,<proc1d>,<TopSpin 4.0.6>,
      <ft FT_mod = 6 PKNL = 1 SI = 64K 
       data hash MD5: 64K
       7D 02 05 9C 8A 00 74 6C 3B 3B D1 02 48 65 30 BD>)
(   4,<2022-06-30 09:32:46.729 +0300>,<nmr>,<nmr500>,<proc1d>,<TopSpin 4.0.6>,
      <apk 
       data hash MD5: 64K
       AF 6C A9 3F 04 98 8B 37 BD 14 BA ED B8 7F B9 B2>)
(   5,<2022-06-30 09:32:46.985 +0300>,<nmr>,<nmr500>,<proc1d>,<TopSpin 4.0.6>,
      <abs n ABSG = 5 
       data hash MD5: 64K
       76 1D F8 EE B8 48 78 70 56 F2 1A EF 0B 04 23 76>)
$$ E:/NMR/HS4-9/1/pdata/1/auditp.txt
(   6,<2022-07-20 14:39:25.506 +0300>,<ATKK\henrikst>,<LH1-500-25271>,<dataserver>,<TopSpin 4.1.3>,
      <INTEGRAL DEFINE [3.682;3.588]
       data hash MD5: 64K
       76 1D F8 EE B8 48 78 70 56 F2 1A EF 0B 04 23 76>)
(   7,<2022-07-20 14:39:25.590 +0300>,<ATKK\henrikst>,<LH1-500-25271>,<dataserver>,<TopSpin 4.1.3>,
      <INTEGRAL DEFINE [2.189;2.080]
       data hash MD5: 64K
       76 1D F8 EE B8 48 78 70 56 F2 1A EF 0B 04 23 76>)
(   8,<2022-07-20 14:39:25.637 +0300>,<ATKK\henrikst>,<LH1-500-25271>,<dataserver>,<TopSpin 4.1.3>,
      <INTEGRAL DEFINE [2.065;1.979]
       data hash MD5: 64K
       76 1D F8 EE B8 48 78 70 56 F2 1A EF 0B 04 23 76>)
(   9,<2022-07-20 14:39:25.696 +0300>,<ATKK\henrikst>,<LH1-500-25271>,<dataserver>,<TopSpin 4.1.3>,
      <INTEGRAL DEFINE [1.630;1.157]
       data hash MD5: 64K
       76 1D F8 EE B8 48 78 70 56 F2 1A EF 0B 04 23 76>)
(  10,<2022-07-20 14:39:25.727 +0300>,<ATKK\henrikst>,<LH1-500-25271>,<dataserver>,<TopSpin 4.1.3>,
      <INTEGRAL DEFINE [0.975;0.916]
       data hash MD5: 64K
       76 1D F8 EE B8 48 78 70 56 F2 1A EF 0B 04 23 76>)
(  11,<2022-07-20 14:39:25.791 +0300>,<ATKK\henrikst>,<LH1-500-25271>,<dataserver>,<TopSpin 4.1.3>,
      <INTEGRAL DEFINE [0.909;0.844]
       data hash MD5: 64K
       76 1D F8 EE B8 48 78 70 56 F2 1A EF 0B 04 23 76>)
(  12,<2022-09-07 15:41:55.422 +0300>,<ATKK\henrikst>,<LH1-500-25271>,<dataserver>,<TopSpin 4.1.3>,
      <INTEGRAL DEFINE [1.254;1.158]
       data hash MD5: 64K
       76 1D F8 EE B8 48 78 70 56 F2 1A EF 0B 04 23 76>)
(  13,<2022-09-07 15:51:30.212 +0300>,<ATKK\henrikst>,<LH1-500-25271>,<dataserver>,<TopSpin 4.1.3>,
      <INTEGRAL DEFINE [1.608;1.530]
       data hash MD5: 64K
       76 1D F8 EE B8 48 78 70 56 F2 1A EF 0B 04 23 76>)
$$ E:/Work/Anteiso-25/Manuscript/HS XX022024/NMR supporting information/05/1/pdata/1/auditp.txt
(  14,<2024-02-23T11:12:45.627+0200>,<ATKK\henrikst>,<LH1-500-25271>,<dataserver>,<TopSpin 4.3.0>,
      <INTEGRAL DELETE [3.682;3.588]
       data hash MD5: 64K
       76 1D F8 EE B8 48 78 70 56 F2 1A EF 0B 04 23 76>)
(  15,<2024-02-23T11:12:45.676+0200>,<ATKK\henrikst>,<LH1-500-25271>,<dataserver>,<TopSpin 4.3.0>,
      <INTEGRAL DELETE [2.189;2.080]
       data hash MD5: 64K
       76 1D F8 EE B8 48 78 70 56 F2 1A EF 0B 04 23 76>)
(  16,<2024-02-23T11:12:45.716+0200>,<ATKK\henrikst>,<LH1-500-25271>,<dataserver>,<TopSpin 4.3.0>,
      <INTEGRAL DELETE [2.065;1.979]
       data hash MD5: 64K
       76 1D F8 EE B8 48 78 70 56 F2 1A EF 0B 04 23 76>)
(  17,<2024-02-23T11:12:45.768+0200>,<ATKK\henrikst>,<LH1-500-25271>,<dataserver>,<TopSpin 4.3.0>,
      <INTEGRAL DELETE [1.630;1.157]
       data hash MD5: 64K
       76 1D F8 EE B8 48 78 70 56 F2 1A EF 0B 04 23 76>)
(  18,<2024-02-23T11:12:45.816+0200>,<ATKK\henrikst>,<LH1-500-25271>,<dataserver>,<TopSpin 4.3.0>,
      <INTEGRAL DELETE [1.608;1.530]
       data hash MD5: 64K
       76 1D F8 EE B8 48 78 70 56 F2 1A EF 0B 04 23 76>)
(  19,<2024-02-23T11:12:45.867+0200>,<ATKK\henrikst>,<LH1-500-25271>,<dataserver>,<TopSpin 4.3.0>,
      <INTEGRAL DELETE [1.254;1.158]
       data hash MD5: 64K
       76 1D F8 EE B8 48 78 70 56 F2 1A EF 0B 04 23 76>)
(  20,<2024-02-23T11:12:45.916+0200>,<ATKK\henrikst>,<LH1-500-25271>,<dataserver>,<TopSpin 4.3.0>,
      <INTEGRAL DELETE [0.975;0.916]
       data hash MD5: 64K
       76 1D F8 EE B8 48 78 70 56 F2 1A EF 0B 04 23 76>)
(  21,<2024-02-23T11:12:45.977+0200>,<ATKK\henrikst>,<LH1-500-25271>,<dataserver>,<TopSpin 4.3.0>,
      <INTEGRAL DELETE [0.909;0.844]
       data hash MD5: 64K
       76 1D F8 EE B8 48 78 70 56 F2 1A EF 0B 04 23 76>)
(  22,<2024-02-23T11:12:55.606+0200>,<ATKK\henrikst>,<LH1-500-25271>,<audit>,<TopSpin 4.3.0>,
      <user comment:
       TITLE=1H, 25 c, CDCl3TITLE_END
       data hash MD5: 64K
       76 1D F8 EE B8 48 78 70 56 F2 1A EF 0B 04 23 76>)
##END=

$$ hash MD5
$$ 00 F9 F9 5E 10 52 20 01 B5 48 51 1A 57 B3 60 FB
