# Supplementary material for: Another Brick in the Wall of Tear Film Insights Added Through the Total Synthesis and Biophysical Profiling of anteiso-Branched Wax and Cholesteryl Esters
Source: J Nat Prod. 2024 Mar 28;87(4):954–65. doi: 10.1021/acs.jnatprod.3c01247 (PMC11389978; doi:10.1021/acs.jnatprod.3c01247)
Supplement: Supplementary file 2 — np3c01247_si_002.zip [file np3c01247_si_002.zip › 05/1/structure.mol]

structure.mol
  ChemDraw02232411252D

  0  0  0     0  0              0 V3000
M  V30 BEGIN CTAB
M  V30 COUNTS 15 14 0 0 1
M  V30 BEGIN ATOM
M  V30 1 C 3.929590 -0.618750 0.000000 0
M  V30 2 C 3.215120 -0.206250 0.000000 0
M  V30 3 C 2.500649 -0.618750 0.000000 0
M  V30 4 C 1.786177 -0.206250 0.000000 0
M  V30 5 C 1.071706 -0.618750 0.000000 0
M  V30 6 C 0.357236 -0.206250 0.000000 0
M  V30 7 C -0.357235 -0.618750 0.000000 0
M  V30 8 C -1.071706 -0.206250 0.000000 0
M  V30 9 C -1.786177 0.206250 0.000000 0
M  V30 10 C -2.500649 0.618750 0.000000 0
M  V30 11 C -3.215119 0.206250 0.000000 0
M  V30 12 C -3.929590 0.618750 0.000000 0
M  V30 13 C -4.644061 0.206250 0.000000 0
M  V30 14 O 4.644061 -0.206250 0.000000 0
M  V30 15 C -3.215119 -0.618750 0.000000 0
M  V30 END ATOM
M  V30 BEGIN BOND
M  V30 1 1 1 2
M  V30 2 1 2 3
M  V30 3 1 3 4
M  V30 4 1 4 5
M  V30 5 1 5 6
M  V30 6 1 6 7
M  V30 7 1 7 8
M  V30 8 3 8 9
M  V30 9 1 9 10
M  V30 10 1 10 11
M  V30 11 1 11 12
M  V30 12 1 12 13
M  V30 13 1 1 14
M  V30 14 1 11 15 CFG=1
M  V30 END BOND
M  V30 END CTAB
M  END
