# Supplementary material for: Another Brick in the Wall of Tear Film Insights Added Through the Total Synthesis and Biophysical Profiling of anteiso-Branched Wax and Cholesteryl Esters
Source: J Nat Prod. 2024 Mar 28;87(4):954–65. doi: 10.1021/acs.jnatprod.3c01247 (PMC11389978; doi:10.1021/acs.jnatprod.3c01247)
Supplement: Supplementary file 2 — np3c01247_si_002.zip [file np3c01247_si_002.zip › 05/2/pdata/1/auditp.txt]

##TITLE= Audit trail, TopSpin 4.1.3
##JCAMPDX= 5.01
##ORIGIN= Bruker BioSpin GmbH
##OWNER= henrikst
$$ E:/NMR/HS4-9/5/pdata/1/auditp.txt
##AUDIT TRAIL=  $$ (NUMBER, WHEN, WHO, WHERE, PROCESS, VERSION, WHAT)
(   1,<2022-06-30 08:28:48.560 +0000>,<root>,<BladeEpu>,<go4>,<TopSpin 4.0.6>,
      <created by zg on 'AvanceNeo' (nmr500) by user 'nmr'
       started at 2022-06-30 07:59:58.757 +0000, POWCHK enabled, PULCHK disabled,
       terminated by command 'halt' at 2022-06-30 08:28:48.559 +0000
       configuration hash MD5:
       49 B9 36 92 9A 5B 7A C1 D5 43 58 72 D5 C9 F9 D6
       double data hash MD5: 64K
       F3 2C 49 D5 46 A9 7A 1D 7F CD FE 84 BB 41 44 76>)
(   2,<2022-07-08 12:31:02.073 +0300>,<ATKK\henrikst>,<LH1-500-25271>,<proc1d>,<TopSpin 4.1.3>,
      <Start of raw data processing
       em LB = 1 SI = 64K 
       data hash MD5: 64K
       25 39 5B E5 7C A8 B0 46 5D CF D8 61 1C 7E 3A 33>)
(   3,<2022-07-08 12:31:02.644 +0300>,<ATKK\henrikst>,<LH1-500-25271>,<proc1d>,<TopSpin 4.1.3>,
      <ft FT_mod = 6 PKNL = 1 SI = 64K 
       data hash MD5: 64K
       C8 FA AA A1 F1 31 78 0D 85 4E 02 49 43 CF 81 81>)
(   4,<2022-07-08 12:31:03.512 +0300>,<ATKK\henrikst>,<LH1-500-25271>,<proc1d>,<TopSpin 4.1.3>,
      <apk 
       data hash MD5: 64K
       AF 6C CE FD D9 D3 CE 80 77 76 F3 4C 26 63 D0 0F>)
(   5,<2022-07-08 12:31:04.062 +0300>,<ATKK\henrikst>,<LH1-500-25271>,<proc1d>,<TopSpin 4.1.3>,
      <abs n ABSG = 5 
       data hash MD5: 64K
       2D B1 1E 83 D2 99 DC FA AF 1C DB 1A F4 D2 08 38>)
$$ E:/Work/Anteiso-25/Manuscript/HS XX022024/NMR supporting information/05/2/pdata/1/auditp.txt
(   6,<2024-02-23T11:13:05.793+0200>,<ATKK\henrikst>,<LH1-500-25271>,<audit>,<TopSpin 4.3.0>,
      <user comment:
       TITLE=CARBON, 25 c, CDCl3TITLE_END
       data hash MD5: 64K
       2D B1 1E 83 D2 99 DC FA AF 1C DB 1A F4 D2 08 38>)
##END=

$$ hash MD5
$$ 71 19 75 6C 73 8D AD 11 63 C1 98 D5 6C 38 4D B6
