# Supplementary material for: Another Brick in the Wall of Tear Film Insights Added Through the Total Synthesis and Biophysical Profiling of anteiso-Branched Wax and Cholesteryl Esters
Source: J Nat Prod. 2024 Mar 28;87(4):954–65. doi: 10.1021/acs.jnatprod.3c01247 (PMC11389978; doi:10.1021/acs.jnatprod.3c01247)
Supplement: Supplementary file 2 — np3c01247_si_002.zip [file np3c01247_si_002.zip › 05/2/shimvalues]

# Thu Jun 30 11:01:00 2022
#$$PROBEIDENTIFIER=Z113652_0270
#$$PROBENAME=PA BBO 500S2 BBF-H-D-05 Z SP
#$$SHIMID=292722
#
# Active Shim Gradients
#
Z           		-1133           
Z2          		-1376           
Z3          		1629            
Z4          		2078            
Z5          		-869            
Z6          		-1942           
Z7          		-8115           
Z8          		4652            
X           		-1468           
XZ          		3980            
XZ2         		-6182           
XZ3         		7083            
XZ4         		5495            
XZ5         		11202           
Y           		1211            
YZ          		-5081           
YZ2         		14708           
YZ3         		-4350           
YZ4         		-8370           
YZ5         		13894           
XY          		2113            
XYZ         		-4890           
XYZ2        		8447            
XYZ3        		12757           
XYZ4        		-33574          
XYZ5        		104             
(X2-Y2)     		3513            
(X2-Y2)Z    		4842            
(X2-Y2)Z2   		-3182           
(X2-Y2)Z3   		-3635           
(X2-Y2)Z4   		10119           
(X2-Y2)Z5   		-63             
X3          		30687           
X3Z         		34782           
Y3          		17813           
Y3Z         		-4422           
#
# Lock Parameter
#
FIELD		-674.513
LOCKPHASE		151.723 
LOCKPOWER		-30.000 
LOCKGAIN		128.704 
LOCKDC		-75.000 
LOCKSHIFT		7.240   
LOOPGAIN		-12.000 
LOOPTIME		0.400   
LOOPFILTER		100.000 
#
IEEE64_VERSION_CODE 1
#
# Shim currents 
#
SHIM_SETTING [1 ]  -1571.13139282  
SHIM_SETTING [2 ]  -2871.50632773  
SHIM_SETTING [3 ]  5547.86135326   
SHIM_SETTING [4 ]  5062.40818569   
SHIM_SETTING [5 ]  -1502.49187458  
SHIM_SETTING [6 ]  -2353.61757358  
SHIM_SETTING [7 ]  -4065.90781041  
SHIM_SETTING [8 ]  11824.81589176  
SHIM_SETTING [9 ]  -1623.43596367  
SHIM_SETTING [10]  1810.55950324   
SHIM_SETTING [11]  0.00000000      
SHIM_SETTING [12]  22234.38000000  
SHIM_SETTING [13]  13390.90200000  
SHIM_SETTING [14]  -1985.96200000  
SHIM_SETTING [15]  10106.98500000  
SHIM_SETTING [16]  -18438.51600000 
SHIM_SETTING [17]  -5645.70800000  
SHIM_SETTING [18]  -296.74000000   
SHIM_SETTING [19]  22327.25900000  
SHIM_SETTING [20]  -11498.86100000 
SHIM_SETTING [21]  5925.27700000   
SHIM_SETTING [22]  1649.38300000   
SHIM_SETTING [23]  1414.61100000   
SHIM_SETTING [24]  -9965.66700000  
SHIM_SETTING [25]  6871.06600000   
SHIM_SETTING [26]  12102.96200000  
SHIM_SETTING [27]  31752.42600000  
SHIM_SETTING [28]  6520.93900000   
SHIM_SETTING [29]  -13774.68500000 
SHIM_SETTING [30]  -37311.73700000 
SHIM_SETTING [31]  5102.73600000   
SHIM_SETTING [32]  14902.94600000  
SHIM_SETTING [33]  -1205.51400000  
SHIM_SETTING [34]  -10333.60200000 
SHIM_SETTING [35]  18022.19000000  
SHIM_SETTING [36]  40979.61200000  
SHIM_SETTING [37]  -20260.09200000 
SHIM_SETTING [38]  -420.07000000   
SHIM_SETTING [39]  -4937.14000000  
SHIM_SETTING [40]  0.00000000      
